# Supplementary material for: Diaqua­bis­(4-meth­oxy­benzoato-κO 1)bis­(nicotinamide-κN 1)cobalt(II) dihydrate
Source: Acta Crystallogr Sect E Struct Rep Online. 2010 Jul 10;66(Pt 8):m910–1. doi: 10.1107/S1600536810026462 (PMC3007301; doi:10.1107/S1600536810026462)
Supplement: Supplementary file 2 [file e-66-0m910-Isup2.hkl]

#
# h,k,l, Fc-squared, Fo-squared, sigma(Fo-squared) and status flag
#
data_I
_shelx_title ' TN1_0m in P-1'
_shelx_refln_list_code          4
_shelx_F_calc_maximum      120.68
_exptl_crystal_F_000       353.00
_reflns_d_resolution_high  0.7455
 
loop_
 _symmetry_equiv_pos_as_xyz
 'x, y, z'
 '-x, -y, -z'
 
_cell_length_a     8.1568
_cell_length_b     9.7502
_cell_length_c    10.0700
_cell_angle_alpha 101.151
_cell_angle_beta   91.796
_cell_angle_gamma 106.043
 
_shelx_F_squared_multiplier     1.000
 
loop_
 _refln_index_h
 _refln_index_k
 _refln_index_l
 _refln_F_squared_calc
 _refln_F_squared_meas
 _refln_F_squared_sigma
 _refln_observed_status
   1   0   0     2469.13     2506.33     26.88 o
   2   0   0      611.57      544.23      5.53 o
   3   0   0      478.95      495.06      6.52 o
   4   0   0       77.17       60.48      1.05 o
   5   0   0      770.51      775.76     10.32 o
   6   0   0      718.00      702.34     10.67 o
   7   0   0      408.04      409.69      6.82 o
   8   0   0      237.39      228.84      4.45 o
   9   0   0      103.17      100.44      3.58 o
  10   0   0       27.06       27.16      2.17 o
 -10   1   0       70.70       72.12      4.40 o
  -9   1   0      111.18      107.19      3.51 o
  -8   1   0       87.86       93.60      2.40 o
  -7   1   0      763.92      743.92     11.39 o
  -6   1   0     1224.93     1169.18     15.31 o
  -5   1   0      149.63      157.62      1.96 o
  -4   1   0       11.25       11.22      0.42 o
  -3   1   0     1060.13     1072.73     11.41 o
  -2   1   0     8501.70     8586.30     85.21 o
  -1   1   0     1096.40     1203.81     13.11 o
   0   1   0       20.06       25.27      0.44 o
   1   1   0     1845.88     1978.37     22.40 o
   2   1   0      121.98      139.89      1.91 o
   3   1   0     1205.42     1270.30     20.71 o
   4   1   0       51.14       42.65      1.20 o
   5   1   0       17.58       10.26      1.06 o
   6   1   0      169.06      155.61      3.58 o
   7   1   0      168.77      149.03      3.21 o
   8   1   0        0.53        0.29      0.74 o
   9   1   0       44.47       39.14      2.35 o
  10   1   0        3.77        4.54      1.47 o
 -10   2   0        7.11        6.23      1.17 o
  -9   2   0       88.11       89.22      3.43 o
  -8   2   0      301.23      308.33      8.34 o
  -7   2   0      370.65      344.87      5.20 o
  -6   2   0      642.76      601.39      7.14 o
  -5   2   0      224.63      215.25      3.04 o
  -4   2   0      284.21      291.52      3.42 o
  -3   2   0     2175.18     2280.03     22.75 o
  -2   2   0       10.14        7.42      0.50 o
  -1   2   0      622.55      603.89      6.22 o
   0   2   0      401.95      432.51      4.81 o
   1   2   0     1834.10     2017.08     22.10 o
   2   2   0        2.73        4.75      0.28 o
   3   2   0      494.77      482.92      5.95 o
   4   2   0      586.13      584.65      8.86 o
   5   2   0      735.45      673.99     10.30 o
   6   2   0      133.69      129.41      2.81 o
   7   2   0      130.37      121.00      2.87 o
   8   2   0       68.36       70.01      2.29 o
   9   2   0       46.32       49.72      2.82 o
 -10   3   0      151.97      165.53      4.32 o
  -9   3   0      486.29      488.95     10.29 o
  -8   3   0      209.35      196.12      3.41 o
  -7   3   0        7.62        7.91      0.75 o
  -6   3   0       79.65       83.10      1.74 o
  -5   3   0      416.75      418.72      5.52 o
  -4   3   0      407.66      434.44      6.05 o
  -3   3   0     2280.94     2327.19     26.05 o
  -2   3   0      379.51      329.43      4.25 o
  -1   3   0      406.69      423.01      4.77 o
   0   3   0      229.35      262.75      3.03 o
   1   3   0        9.58       11.93      0.43 o
   2   3   0      390.92      478.07      6.84 o
   3   3   0     1726.04     1732.67     19.93 o
   4   3   0      922.00      912.63     11.05 o
   5   3   0      982.22      924.57     13.83 o
   6   3   0      250.95      246.33      5.47 o
   7   3   0       70.80       66.85      2.16 o
   8   3   0      105.86       97.63      5.82 o
   9   3   0       30.07       28.82      2.54 o
 -10   4   0       74.90       82.27      5.38 o
  -9   4   0        1.99        2.69      1.40 o
  -8   4   0      213.48      212.00      4.46 o
  -7   4   0       90.92       92.87      2.63 o
  -6   4   0       17.36       18.25      0.82 o
  -5   4   0      287.39      292.07      4.01 o
  -4   4   0       15.46       31.16      0.97 o
  -3   4   0      361.28      354.59      3.63 o
  -2   4   0      648.19      667.79      8.04 o
  -1   4   0      107.06      115.72      1.83 o
   0   4   0     4222.59     5142.33     55.29 o
   1   4   0      158.01      153.08      2.51 o
   2   4   0     1003.80     1107.27     12.05 o
   3   4   0      645.56      635.32      7.16 o
   4   4   0      332.91      331.52      6.33 o
   5   4   0      375.15      378.51      7.84 o
   6   4   0      225.66      212.42      5.99 o
   7   4   0       15.04       13.90      1.24 o
   8   4   0       42.81       43.04      4.11 o
 -10   5   0       19.30       19.14      3.21 o
  -9   5   0      154.96      176.14      4.14 o
  -8   5   0      221.08      212.03      4.44 o
  -7   5   0       98.23      105.37      2.29 o
  -6   5   0       65.53       67.34      1.63 o
  -5   5   0       38.94       35.45      1.09 o
  -4   5   0      985.26     1010.26     10.38 o
  -3   5   0      840.32      850.21      8.78 o
  -2   5   0      166.59      153.75      2.00 o
  -1   5   0      132.88      130.86      2.45 o
   0   5   0     1252.20     1417.81     18.84 o
   1   5   0       73.80      110.96      2.12 o
   2   5   0      289.29      315.73      3.82 o
   3   5   0      178.60      182.12      2.64 o
   4   5   0     1062.65     1070.22     18.11 o
   5   5   0     1137.96     1017.86     60.85 o
   6   5   0       76.22       74.33      3.21 o
   7   5   0       51.14       50.52      3.21 o
   8   5   0       67.36       74.05      5.38 o
 -10   6   0       60.20       59.87      5.23 o
  -9   6   0       22.90       27.13      2.49 o
  -8   6   0       22.92       22.30      1.21 o
  -7   6   0       36.54       35.75      1.81 o
  -6   6   0       28.25       23.55      0.88 o
  -5   6   0      473.99      471.04      6.12 o
  -4   6   0       93.89       89.36      1.39 o
  -3   6   0       40.98       35.96      0.78 o
  -2   6   0     1102.48     1126.94     12.25 o
  -1   6   0      511.53      531.73      8.91 o
   0   6   0      223.69      240.43      3.66 o
   1   6   0       12.71       11.39      0.58 o
   2   6   0      131.97      139.72      2.08 o
   3   6   0       75.74       74.87      1.84 o
   4   6   0       26.94       26.30      2.04 o
   5   6   0       50.27       47.00      2.53 o
   6   6   0      154.47      141.75      5.60 o
   7   6   0      202.32      194.96      6.02 o
 -10   7   0       22.99       27.03      4.03 o
  -9   7   0       38.46       37.27      2.69 o
  -8   7   0        3.31        4.08      0.92 o
  -7   7   0      664.87      629.40     10.13 o
  -6   7   0       39.68       39.88      1.50 o
  -5   7   0       17.19       17.68      1.00 o
  -4   7   0       54.09       57.06      1.23 o
  -3   7   0      311.60      338.84      6.83 o
  -2   7   0      868.15      862.68     12.94 o
  -1   7   0     1158.26     1167.22     17.20 o
   0   7   0      803.13      831.31     12.53 o
   1   7   0      702.31      752.94     10.39 o
   2   7   0      213.94      231.33      3.81 o
   3   7   0      307.98      293.86      7.86 o
   4   7   0       22.89       19.41      2.84 o
   5   7   0      127.32      117.66      6.27 o
   6   7   0      297.22      286.53     11.80 o
   7   7   0       94.76       97.35      6.42 o
 -10   8   0       22.14       30.01      4.33 o
  -9   8   0      113.82      122.44      6.87 o
  -8   8   0       63.20       73.06      7.61 o
  -7   8   0       50.31       44.84      2.47 o
  -6   8   0      167.56      150.06      4.63 o
  -5   8   0      234.07      216.52      4.99 o
  -4   8   0     1005.72      974.97     25.38 o
  -3   8   0      119.04      123.18      3.90 o
  -2   8   0       34.34       29.30      1.95 o
  -1   8   0      229.60      229.62      4.25 o
   0   8   0      145.21      158.24      3.27 o
   1   8   0      714.75      680.24     10.58 o
   2   8   0      534.16      485.16      9.06 o
   3   8   0      163.43      170.63      5.48 o
   4   8   0      159.01      160.96      5.52 o
   5   8   0      112.28      118.57      4.84 o
   6   8   0       11.74       15.68      3.14 o
  -9   9   0       11.69        9.88      1.87 o
  -8   9   0       89.22       94.86      3.89 o
  -7   9   0       35.74       34.92      2.47 o
  -6   9   0      261.06      249.52      6.79 o
  -5   9   0      307.67      307.77      7.90 o
  -4   9   0       93.36       96.95      3.54 o
  -3   9   0      194.02      192.35      5.43 o
  -2   9   0       85.82       81.77      3.21 o
  -1   9   0       39.17       39.48      2.25 o
   0   9   0      367.41      340.95     10.38 o
   1   9   0        1.06        3.78      1.18 o
   2   9   0      392.26      394.32      7.79 o
   3   9   0      387.90      399.20     10.39 o
   4   9   0        8.40        8.67      1.89 o
   5   9   0       33.90       45.12      4.63 o
  -9  10   0       43.59       43.51      3.19 o
  -8  10   0       60.38       57.43      3.25 o
  -7  10   0      214.81      210.63      6.37 o
  -6  10   0      235.56      225.79      6.58 o
  -5  10   0        1.69        1.53      2.61 o
  -4  10   0      449.74      467.22     11.11 o
  -3  10   0      175.21      173.17      5.32 o
  -2  10   0      275.64      256.26      8.44 o
  -1  10   0        1.48        2.27      1.15 o
   0  10   0      100.56      107.84      5.45 o
   1  10   0      203.14      212.66      6.12 o
   2  10   0      174.79      175.14      8.51 o
   3  10   0       69.00       61.82      5.23 o
   4  10   0      100.30      110.79      7.17 o
  -8  11   0      148.73      158.12      8.21 o
  -7  11   0        2.57        0.08      1.36 o
  -6  11   0       15.04       14.53      2.17 o
  -5  11   0      135.37      132.86      4.69 o
  -4  11   0       48.95       46.95      2.90 o
  -3  11   0       25.10       23.09      2.21 o
  -2  11   0       68.87       68.73      3.36 o
  -1  11   0       10.37        9.67      2.02 o
   0  11   0       60.80       63.85      3.21 o
   1  11   0       50.41       53.48      2.97 o
   2  11   0        1.08        0.30      2.24 o
  -6  12   0      268.61      289.91      9.18 o
  -5  12   0      147.61      142.93      5.17 o
  -4  12   0        4.12        4.28      1.53 o
  -3  12   0      199.02      198.75      6.22 o
  -2  12   0      141.19      154.23      5.27 o
  -1  12   0       50.10       43.24      3.04 o
   0  12   0       11.52       14.36      2.00 o
  -1 -12   1       75.79       83.62      5.97 o
   0 -12   1      135.63      131.73      4.83 o
   1 -12   1       20.36       17.14      2.04 o
   2 -12   1      353.88      376.31      9.79 o
   3 -12   1      173.50      165.95      7.24 o
   4 -12   1      144.27      143.02      5.16 o
   5 -12   1        0.54        2.18      1.53 o
   6 -12   1      273.31      289.21      8.22 o
  -2 -11   1       37.45       39.57      4.63 o
  -1 -11   1       90.94       90.37      3.80 o
   0 -11   1      328.75      326.82      8.57 o
   1 -11   1      169.52      167.20      5.82 o
   2 -11   1      640.17      597.83     13.79 o
   3 -11   1       36.88       35.96      2.63 o
   4 -11   1       19.07       19.88      2.11 o
   5 -11   1        0.58        1.71      1.25 o
   6 -11   1       27.08       20.55      2.21 o
   7 -11   1      351.77      335.21     13.44 o
   8 -11   1       11.46       14.51      2.15 o
  -4 -10   1       48.60       47.48      5.23 o
  -3 -10   1      170.09      184.85      9.11 o
  -2 -10   1       16.62       16.28      3.14 o
  -1 -10   1       25.54       23.92      3.28 o
   0 -10   1      358.98      324.44      8.29 o
   1 -10   1      203.93      196.91      5.68 o
   2 -10   1       30.78       33.50      2.37 o
   3 -10   1      412.08      405.56     15.45 o
   4 -10   1       86.40       94.94      4.33 o
   5 -10   1      442.76      432.38     10.47 o
   6 -10   1        6.05        5.45      2.31 o
   7 -10   1       16.17       19.45      2.04 o
   8 -10   1        0.49       -0.75      1.25 o
   9 -10   1       10.51        8.61      1.83 o
  -5  -9   1      206.01      205.99      7.69 o
  -4  -9   1      253.79      249.33      7.48 o
  -3  -9   1      149.99      138.48      4.89 o
  -2  -9   1      186.81      178.90      5.20 o
  -1  -9   1       82.69       77.91      3.12 o
   0  -9   1        7.23       11.32      1.51 o
   1  -9   1       76.39       74.23      5.15 o
   2  -9   1      283.44      283.92      7.32 o
   3  -9   1     1172.10     1107.67     23.10 o
   4  -9   1      129.95      122.50      5.30 o
   5  -9   1      177.72      169.42      5.16 o
   6  -9   1      194.51      183.50      6.05 o
   7  -9   1      138.94      150.35      4.93 o
   8  -9   1       33.37       31.55      3.21 o
   9  -9   1        1.02        0.60      2.24 o
  -6  -8   1      244.21      229.94     10.15 o
  -5  -8   1        7.48        7.10      1.83 o
  -4  -8   1       81.82       75.05      4.26 o
  -3  -8   1       28.65       29.45      2.32 o
  -2  -8   1      110.37      105.61      3.00 o
  -1  -8   1       77.98       75.75      2.07 o
   0  -8   1      225.24      228.16      4.23 o
   1  -8   1      120.21      110.12      3.00 o
   2  -8   1      697.33      667.02     15.60 o
   3  -8   1      110.22      104.84      3.47 o
   4  -8   1      358.19      350.38      8.37 o
   5  -8   1      254.27      238.48      6.31 o
   6  -8   1      423.64      386.67      9.98 o
   7  -8   1       39.59       39.18      3.14 o
   8  -8   1       30.22       27.47      2.18 o
   9  -8   1        5.51        3.58      2.39 o
  10  -8   1       54.06       64.80      5.52 o
  -7  -7   1       50.06       52.71      3.36 o
  -6  -7   1      176.29      164.02      7.24 o
  -5  -7   1        6.00        4.33      2.09 o
  -4  -7   1        0.66        1.49      1.64 o
  -3  -7   1      137.69      137.33      4.57 o
  -2  -7   1      282.31      286.68      4.49 o
  -1  -7   1      526.75      524.81      8.25 o
   0  -7   1      318.43      342.76      5.69 o
   1  -7   1       10.30        8.21      1.04 o
   2  -7   1      314.46      335.07      4.89 o
   3  -7   1       17.61       15.20      0.92 o
   4  -7   1      148.06      139.50      2.43 o
   5  -7   1       90.47      108.06      2.20 o
   6  -7   1      226.32      226.56      5.99 o
   7  -7   1      155.26      144.36      3.68 o
   8  -7   1      311.45      317.69      6.67 o
   9  -7   1       12.03        8.51      2.54 o
  10  -7   1      119.10      123.33      7.47 o
  -7  -6   1      108.39      107.53      4.19 o
  -6  -6   1       50.93       40.82      3.51 o
  -5  -6   1       12.76       12.62      1.61 o
  -4  -6   1       68.10       63.51      2.21 o
  -3  -6   1        3.24        2.93      0.63 o
  -2  -6   1      458.54      461.99      5.48 o
  -1  -6   1      663.75      678.21      7.43 o
   0  -6   1      297.17      322.95      3.42 o
   1  -6   1       97.46       98.54      1.49 o
   2  -6   1      260.79      300.96      3.41 o
   3  -6   1        1.57        2.50      0.37 o
   4  -6   1      195.94      184.31      2.40 o
   5  -6   1      235.15      199.42      2.76 o
   6  -6   1      196.70      203.75      3.47 o
   7  -6   1      205.11      213.65      4.82 o
   8  -6   1       15.69       17.57      2.01 o
   9  -6   1       28.99       26.88      3.73 o
  10  -6   1        8.07        6.27      2.54 o
  -8  -5   1       15.93       14.55      2.01 o
  -7  -5   1        0.60        0.44      1.05 o
  -6  -5   1       83.76       79.74      4.65 o
  -5  -5   1      132.19      132.95      6.11 o
  -4  -5   1        1.59        2.56      0.77 o
  -3  -5   1     1534.45     1549.45     18.04 o
  -2  -5   1      192.13      179.47      2.55 o
  -1  -5   1      242.12      233.54      2.89 o
   0  -5   1       94.70      136.37      3.11 o
   1  -5   1       97.74       95.71      1.41 o
   2  -5   1      268.30      262.68      2.97 o
   3  -5   1      371.18      344.63      3.58 o
   4  -5   1      779.79      802.57      9.27 o
   5  -5   1      764.44      801.87      9.98 o
   6  -5   1        3.34        4.94      0.64 o
   7  -5   1       25.82       26.90      1.21 o
   8  -5   1      170.24      173.05      7.99 o
   9  -5   1      390.10      393.44     12.54 o
  10  -5   1      110.79      119.15      7.17 o
  -9  -4   1      276.80      285.00      7.78 o
  -8  -4   1        0.47        1.79      1.29 o
  -7  -4   1       77.98       73.35      2.59 o
  -6  -4   1      184.21      175.79      5.36 o
  -5  -4   1      274.05      262.69      5.42 o
  -4  -4   1      753.50      722.17     16.18 o
  -3  -4   1      428.21      451.55      6.03 o
  -2  -4   1     1336.02     1417.02     15.28 o
  -1  -4   1      581.66      609.14      6.01 o
   0  -4   1       70.88       69.06      1.11 o
   1  -4   1      653.88      668.04      6.90 o
   2  -4   1     5608.23     5875.98     58.17 o
   3  -4   1     3043.78     3168.84     44.73 o
   4  -4   1      340.56      300.56      3.29 o
   5  -4   1       60.55       66.46      1.17 o
   6  -4   1        6.68        4.32      0.42 o
   7  -4   1      312.81      302.59      4.11 o
   8  -4   1      415.92      418.06      6.23 o
   9  -4   1      125.12      135.27      3.63 o
  10  -4   1      302.53      330.09      6.50 o
  -9  -3   1       35.46       29.95      2.46 o
  -8  -3   1       32.65       32.56      2.37 o
  -7  -3   1       17.38       16.85      1.32 o
  -6  -3   1      342.54      328.65      5.77 o
  -5  -3   1       71.70       68.30      1.88 o
  -4  -3   1      860.24      874.34     12.94 o
  -3  -3   1      288.69      278.74      3.31 o
  -2  -3   1       27.67       33.22      0.74 o
  -1  -3   1      582.18      621.96      7.24 o
   0  -3   1      201.93      221.86      2.76 o
   1  -3   1     1198.04     1316.23     15.43 o
   2  -3   1     3412.76     3322.72     33.78 o
   3  -3   1     4097.20     4068.19     37.50 o
   4  -3   1     1658.75     1647.71     17.69 o
   5  -3   1       40.77       29.47      0.95 o
   6  -3   1        3.91        4.82      0.45 o
   7  -3   1      679.96      666.12     10.15 o
   8  -3   1      313.29      301.63      4.84 o
   9  -3   1      275.03      281.46      6.59 o
  10  -3   1      106.99      119.06      6.35 o
  -9  -2   1       16.28       16.33      1.82 o
  -8  -2   1      372.30      354.99      9.61 o
  -7  -2   1      254.91      244.82      4.78 o
  -6  -2   1      502.78      481.26      7.79 o
  -5  -2   1     1020.83      976.49     14.44 o
  -4  -2   1     2764.22     2741.53     38.64 o
  -3  -2   1       55.24       63.86      1.46 o
  -2  -2   1      115.42      120.08      1.73 o
  -1  -2   1       85.35       97.31      1.86 o
   0  -2   1     1383.74     1413.23     13.22 o
   1  -2   1     1681.51     1735.84     19.77 o
   2  -2   1    14562.91    14277.30    176.88 o
   3  -2   1      789.62      722.14      7.87 o
   4  -2   1      633.12      598.92      6.67 o
   5  -2   1       22.32       21.19      0.65 o
   6  -2   1      723.76      707.61      9.57 o
   7  -2   1      613.99      613.56      9.51 o
   8  -2   1      108.40      106.16      2.55 o
   9  -2   1       73.21       75.27      2.79 o
  10  -2   1        2.07        2.56      1.13 o
 -10  -1   1       82.15       81.85      4.78 o
  -9  -1   1        0.68        0.71      1.10 o
  -8  -1   1       45.74       46.75      2.18 o
  -7  -1   1      275.74      257.93      4.77 o
  -6  -1   1      669.07      626.60      9.69 o
  -5  -1   1      162.94      133.29      2.64 o
  -4  -1   1      371.69      353.18      5.60 o
  -3  -1   1       94.40       87.12      1.73 o
  -2  -1   1      282.07      292.52      3.70 o
  -1  -1   1     1282.96     1377.60     20.68 o
   0  -1   1     2119.44     2096.55     20.95 o
   1  -1   1      114.67      126.22      1.40 o
   2  -1   1     1692.76     1715.31     22.30 o
   3  -1   1      150.76      130.61      1.67 o
   4  -1   1       49.90       53.08      0.96 o
   5  -1   1      583.39      598.54      6.93 o
   6  -1   1      350.18      339.88      4.55 o
   7  -1   1      420.26      388.96      6.47 o
   8  -1   1        3.59        3.07      0.77 o
   9  -1   1       17.81       19.38      2.31 o
  10  -1   1        3.69        3.28      1.24 o
 -10   0   1       39.71       42.39      2.46 o
  -9   0   1       71.94       70.58      2.79 o
  -8   0   1       74.94       72.91      2.16 o
  -7   0   1      340.34      329.21      5.67 o
  -6   0   1      573.55      554.23      8.99 o
  -5   0   1      603.15      552.95      8.41 o
  -4   0   1        3.37        0.70      0.24 o
  -3   0   1     1365.19     1324.43     15.52 o
  -2   0   1      678.35      729.06      8.02 o
  -1   0   1     4888.28     4754.04     51.21 o
   0   0   1     1445.08     1444.14     18.77 o
   1   0   1      988.07      994.44     12.91 o
   2   0   1       42.91       56.59      1.03 o
   3   0   1       79.81       90.92      1.25 o
   4   0   1      238.29      277.42      3.97 o
   5   0   1      785.18      723.26      9.63 o
   6   0   1      351.66      342.37      6.50 o
   7   0   1      268.78      256.44      4.68 o
   8   0   1       34.85       38.90      1.64 o
   9   0   1       74.36       68.18      2.94 o
  10   0   1        5.68        5.29      1.40 o
 -10   1   1       43.09       44.19      4.85 o
  -9   1   1       33.02       35.35      3.88 o
  -8   1   1       42.84       41.57      1.53 o
  -7   1   1      447.70      429.16      6.97 o
  -6   1   1       24.75       14.92      0.60 o
  -5   1   1      838.98      826.53      8.56 o
  -4   1   1      281.62      273.27      3.03 o
  -3   1   1      259.24      257.49      2.66 o
  -2   1   1      776.33      805.68      6.89 o
  -1   1   1        1.15        1.45      0.13 o
   0   1   1      613.45      646.04      9.21 o
   1   1   1       33.19       31.61      0.79 o
   2   1   1      398.57      426.96      5.22 o
   3   1   1      712.77      761.96      9.97 o
   4   1   1       90.96       80.88      1.47 o
   5   1   1      121.08      116.89      2.27 o
   6   1   1      304.07      278.14      4.89 o
   7   1   1      572.50      530.56      8.58 o
   8   1   1       16.89       14.34      1.23 o
   9   1   1        6.01        5.39      1.40 o
  10   1   1       82.79       73.95      5.08 o
 -10   2   1        5.75        5.01      1.79 o
  -9   2   1        2.91        3.43      1.49 o
  -8   2   1      145.09      151.04      3.13 o
  -7   2   1        4.14        3.89      0.78 o
  -6   2   1      610.49      615.30      6.57 o
  -5   2   1       11.78       16.13      0.51 o
  -4   2   1      126.19      127.38      2.85 o
  -3   2   1      417.01      362.61      4.25 o
  -2   2   1       16.45       18.27      0.48 o
  -1   2   1        3.96        4.53      0.22 o
   0   2   1        2.98        8.66      0.47 o
   1   2   1      150.61      149.68      1.84 o
   2   2   1        0.88        3.24      0.28 o
   3   2   1        3.78        5.02      0.44 o
   4   2   1      146.97      160.52      2.57 o
   5   2   1       12.23        8.54      1.04 o
   6   2   1       73.82       80.99      2.15 o
   7   2   1       33.48       35.69      1.68 o
   8   2   1      645.73      612.06     14.16 o
   9   2   1       71.25       69.73      3.26 o
 -10   3   1       70.90       80.18      5.52 o
  -9   3   1      335.80      338.94     12.84 o
  -8   3   1      362.66      357.45      6.79 o
  -7   3   1       14.42       12.79      1.07 o
  -6   3   1        8.07        6.53      0.52 o
  -5   3   1       78.41       65.81      1.60 o
  -4   3   1      495.30      527.60      6.60 o
  -3   3   1      431.39      447.04      7.59 o
  -2   3   1      781.62      712.80     11.10 o
  -1   3   1     1437.56     1460.93     15.63 o
   0   3   1     3266.50     3766.74     52.89 o
   1   3   1     1628.57     1803.38     26.60 o
   2   3   1     1988.57     2250.68     23.98 o
   3   3   1       96.88       90.33      1.48 o
   4   3   1      717.06      728.69      9.84 o
   5   3   1       11.62       12.64      1.05 o
   6   3   1      290.79      284.10      5.39 o
   7   3   1      252.20      251.08      6.81 o
   8   3   1      160.18      157.21      6.64 o
   9   3   1      104.06      101.47      5.52 o
 -10   4   1       61.24       73.46      5.23 o
  -9   4   1       10.71       11.33      1.52 o
  -8   4   1      177.65      179.52      3.97 o
  -7   4   1      156.97      157.21      2.81 o
  -6   4   1      259.93      280.90      3.72 o
  -5   4   1       23.90       22.83      0.82 o
  -4   4   1      606.59      662.69      8.93 o
  -3   4   1      246.12      250.47      2.65 o
  -2   4   1      508.05      501.30      4.94 o
  -1   4   1      323.83      316.45      4.51 o
   0   4   1      538.45      547.17      7.44 o
   1   4   1     1088.72     1190.47     12.09 o
   2   4   1      450.97      446.81      4.83 o
   3   4   1      730.43      742.43      8.33 o
   4   4   1      261.83      251.59      5.43 o
   5   4   1       87.57       89.19      2.27 o
   6   4   1        6.67        6.68      0.97 o
   7   4   1       34.58       36.86      1.77 o
   8   4   1       38.52       43.04      3.36 o
 -10   5   1       13.08       14.10      2.19 o
  -9   5   1      348.67      364.38      6.96 o
  -8   5   1      176.22      180.23      3.97 o
  -7   5   1      555.85      560.89      7.40 o
  -6   5   1        6.93        4.10      0.56 o
  -5   5   1      510.65      499.70      6.43 o
  -4   5   1      134.00      143.94      2.07 o
  -3   5   1      460.10      433.18      4.33 o
  -2   5   1      607.37      615.15      5.99 o
  -1   5   1     2303.66     2623.66     33.60 o
   0   5   1      405.44      407.04      5.12 o
   1   5   1      724.42      763.08      7.97 o
   2   5   1      349.31      351.09      3.95 o
   3   5   1       17.29       22.85      0.75 o
   4   5   1      732.43      724.52     11.11 o
   5   5   1     1217.39     1177.22     17.56 o
   6   5   1      243.75      241.30      6.55 o
   7   5   1      149.94      143.69      4.87 o
   8   5   1        0.88       -0.13      2.69 o
 -10   6   1        0.41        0.45      2.69 o
  -9   6   1       81.23       80.28      2.61 o
  -8   6   1      246.32      246.53      4.26 o
  -7   6   1      128.41      129.99      3.55 o
  -6   6   1      406.74      460.47      6.13 o
  -5   6   1      414.82      406.60      5.03 o
  -4   6   1      354.60      364.31      4.32 o
  -3   6   1      313.97      324.36      3.36 o
  -2   6   1     1014.73     1042.73     12.37 o
  -1   6   1      355.12      388.46      5.68 o
   0   6   1      819.24      897.36     12.10 o
   1   6   1        3.33        2.72      0.56 o
   2   6   1       65.26       63.89      1.61 o
   3   6   1      356.86      340.87      6.27 o
   4   6   1      169.97      161.12      4.83 o
   5   6   1      344.53      342.30      8.48 o
   6   6   1       31.50       30.43      2.91 o
   7   6   1       78.66       85.94      4.93 o
 -10   7   1       32.95       30.91      4.33 o
  -9   7   1        0.64       -0.70      1.05 o
  -8   7   1      269.78      290.25      5.50 o
  -7   7   1      497.21      493.60      9.42 o
  -6   7   1      287.91      293.14      4.21 o
  -5   7   1       20.30       19.38      0.94 o
  -4   7   1       76.18       72.56      1.49 o
  -3   7   1        4.77        4.50      0.67 o
  -2   7   1     1019.98     1036.49     15.44 o
  -1   7   1      130.41      133.84      3.17 o
   0   7   1        9.57       10.99      0.99 o
   1   7   1       16.79       16.88      1.10 o
   2   7   1      297.48      276.95      4.93 o
   3   7   1       76.44       92.43      3.75 o
   4   7   1       23.55       25.38      3.14 o
   5   7   1      118.63      117.96      6.57 o
   6   7   1       17.58       18.51      3.43 o
 -10   8   1       64.97       68.68      5.67 o
  -9   8   1      192.76      217.25      9.85 o
  -8   8   1      140.56      157.99      5.04 o
  -7   8   1       30.36       32.52      2.32 o
  -6   8   1       81.87       71.24      3.01 o
  -5   8   1      297.08      284.88      5.24 o
  -4   8   1     2233.39     2168.39     51.96 o
  -3   8   1       95.29       92.66      3.22 o
  -2   8   1       36.08       39.21      1.75 o
  -1   8   1       16.26       19.11      1.62 o
   0   8   1       52.78       50.02      2.01 o
   1   8   1      140.03      135.18      3.31 o
   2   8   1       34.02       39.48      1.93 o
   3   8   1      263.45      261.56      7.44 o
   4   8   1      131.25      137.85      5.97 o
   5   8   1       35.34       30.54      2.90 o
  -9   9   1        0.97        1.32      1.47 o
  -8   9   1       11.76       11.29      1.83 o
  -7   9   1       12.91       16.69      1.93 o
  -6   9   1      130.01      132.82      6.35 o
  -5   9   1        7.27        6.99      1.37 o
  -4   9   1        7.48        8.50      1.72 o
  -3   9   1      785.50      789.14     17.01 o
  -2   9   1        6.95        7.89      1.32 o
  -1   9   1      331.95      321.80      8.01 o
   0   9   1      172.42      146.78      3.72 o
   1   9   1        0.67        0.73      0.88 o
   2   9   1       47.87       50.19      2.95 o
   3   9   1      125.67      122.43      4.75 o
   4   9   1       29.52       38.40      3.16 o
  -8  10   1        7.46        6.37      1.68 o
  -7  10   1        3.20        5.60      1.53 o
  -6  10   1      345.43      364.24      9.32 o
  -5  10   1      349.26      344.70      8.85 o
  -4  10   1      134.62      130.95      4.43 o
  -3  10   1      623.36      611.74     13.91 o
  -2  10   1       23.53       26.73      2.15 o
  -1  10   1       43.68       52.63      2.74 o
   0  10   1       88.23       83.04     11.27 o
   1  10   1      189.92      189.88      5.65 o
   2  10   1      122.52      122.44      7.02 o
   3  10   1       90.00       84.66      5.97 o
  -7  11   1       58.01       68.07      3.54 o
  -6  11   1      127.84      121.13      4.58 o
  -5  11   1       40.43       37.12      2.74 o
  -4  11   1      106.43      104.02      4.12 o
  -3  11   1        9.02       11.04      1.87 o
  -2  11   1       14.31       18.14      2.01 o
  -1  11   1       16.56       17.11      3.43 o
   0  11   1      313.05      318.62      8.35 o
   1  11   1      131.16      127.36      7.17 o
   2  11   1       84.62       87.20      5.97 o
  -6  12   1      251.66      270.26     10.90 o
  -5  12   1       44.42       42.44      3.00 o
  -4  12   1        1.32        3.01      1.53 o
  -3  12   1       28.50       27.80      2.59 o
  -2  12   1      170.55      194.14      6.18 o
  -1  12   1       25.68       27.34      2.91 o
   0  12   1      103.81       91.72      3.95 o
   3 -13   2       30.38       31.35      2.80 o
   4 -13   2      139.69      142.74      7.32 o
  -1 -12   2      163.55      162.01      8.51 o
   0 -12   2        0.70        0.64      1.36 o
   1 -12   2        8.32       11.61      2.39 o
   2 -12   2       55.12       52.78      5.15 o
   3 -12   2      251.68      233.78      7.01 o
   4 -12   2       18.49       17.84      2.16 o
   5 -12   2       29.84       27.09      2.53 o
   6 -12   2       29.79       39.06      4.26 o
  -3 -11   2      210.95      229.79     10.90 o
  -2 -11   2      142.00      154.69      8.21 o
  -1 -11   2       15.80       10.85      1.87 o
   0 -11   2       36.64       40.21      4.55 o
   1 -11   2      363.99      350.06      8.99 o
   2 -11   2      156.25      162.72      5.60 o
   3 -11   2       39.53       41.44      2.80 o
   4 -11   2       26.29       22.01      3.06 o
   5 -11   2        3.13        3.31      1.32 o
   6 -11   2      111.84      109.18      4.27 o
   7 -11   2       33.35       33.32      2.72 o
   8 -11   2       62.57       59.85      3.40 o
  -4 -10   2      318.38      345.81     14.33 o
  -3 -10   2        5.66        8.96      2.84 o
  -2 -10   2       56.75       51.36      4.48 o
  -1 -10   2       10.16       11.82      1.65 o
   0 -10   2      208.49      204.93     16.87 o
   1 -10   2        9.99        9.05      1.51 o
   2 -10   2      217.20      208.08      5.99 o
   3 -10   2       11.11       12.23      1.63 o
   4 -10   2       10.13        9.02      1.47 o
   5 -10   2        3.53        2.06      1.21 o
   6 -10   2        0.58        0.31      1.15 o
   7 -10   2       43.30       43.15      3.14 o
   8 -10   2       31.08       29.41      2.51 o
   9 -10   2       12.03       12.02      2.00 o
  -5  -9   2      102.36      106.52      4.63 o
  -4  -9   2        2.61        4.33      2.39 o
  -3  -9   2       11.64        9.56      2.54 o
  -2  -9   2       56.71       55.20      2.73 o
  -1  -9   2       56.23       61.55      4.55 o
   0  -9   2      194.12      188.26      5.38 o
   1  -9   2       82.21       79.15      3.08 o
   2  -9   2       92.25       87.27      3.36 o
   3  -9   2      432.62      412.61      9.84 o
   4  -9   2       70.67       71.79      3.00 o
   5  -9   2        6.04        7.41      1.42 o
   6  -9   2      133.64      134.92      6.20 o
   7  -9   2      134.82      144.47      4.83 o
   8  -9   2      174.05      171.61      6.64 o
   9  -9   2        0.49       -1.94      1.94 o
  -6  -8   2       12.84       13.46      4.18 o
  -5  -8   2        4.24        3.55      1.61 o
  -4  -8   2       14.35       16.38      2.04 o
  -3  -8   2        5.74        7.20      1.51 o
  -2  -8   2       73.54       80.39      2.48 o
  -1  -8   2      292.15      308.71      5.36 o
   0  -8   2      663.61      664.15     12.06 o
   1  -8   2      992.90      975.23     17.06 o
   2  -8   2       51.66       49.04      3.66 o
   3  -8   2       17.78       18.46      5.67 o
   4  -8   2       11.11       12.07      1.11 o
   5  -8   2      358.88      339.49      6.79 o
   6  -8   2      885.76      813.47     18.06 o
   7  -8   2       57.44       53.82      4.38 o
   8  -8   2        0.61        1.69      0.97 o
   9  -8   2       90.50       81.38      5.67 o
  10  -8   2       45.99       65.85      5.52 o
  -7  -7   2       38.00       41.75      2.97 o
  -6  -7   2       54.02       46.18      5.52 o
  -5  -7   2        2.71        3.93      1.36 o
  -4  -7   2       10.08       10.26      1.27 o
  -3  -7   2       22.88       23.43      1.57 o
  -2  -7   2       22.73       24.58      1.07 o
  -1  -7   2     1829.85     1833.66     38.78 o
   0  -7   2      317.29      320.69      4.39 o
   1  -7   2      346.49      359.76      4.73 o
   2  -7   2        3.73        4.89      0.58 o
   3  -7   2      124.58      124.48      2.65 o
   4  -7   2     1383.91     1357.53     24.98 o
   5  -7   2      296.09      318.31      6.43 o
   6  -7   2       68.49       71.92      2.38 o
   7  -7   2      337.06      322.90      6.68 o
   8  -7   2       33.37       35.65      2.12 o
   9  -7   2        4.33        3.73      2.39 o
  10  -7   2       43.13       45.69      5.08 o
  -7  -6   2      296.23      274.32     11.65 o
  -6  -6   2      371.42      346.63      8.61 o
  -5  -6   2      364.52      346.41     12.99 o
  -4  -6   2      228.92      228.12      6.22 o
  -3  -6   2      683.12      680.63     10.06 o
  -2  -6   2     1641.01     1597.21     18.62 o
  -1  -6   2       93.53       99.24      1.53 o
   0  -6   2      574.24      598.06      6.94 o
   1  -6   2        3.96        6.08      0.42 o
   2  -6   2     1452.08     1458.05     15.96 o
   3  -6   2      809.05      837.74     12.23 o
   4  -6   2     1279.04     1249.40     20.60 o
   5  -6   2      826.61      780.72     10.32 o
   6  -6   2      742.20      762.78     11.89 o
   7  -6   2      112.55      110.23      3.10 o
   8  -6   2       31.46       31.13      2.48 o
   9  -6   2       27.14       22.25      3.43 o
  10  -6   2        9.82        7.91      2.99 o
  -8  -5   2       33.25       33.30      2.65 o
  -7  -5   2        4.38        5.76      1.20 o
  -6  -5   2       14.00       12.38      1.34 o
  -5  -5   2      126.04      124.48      3.26 o
  -4  -5   2     3133.83     3012.49     48.83 o
  -3  -5   2      285.03      286.57      4.16 o
  -2  -5   2      647.51      673.41      7.57 o
  -1  -5   2      378.54      443.16      4.72 o
   0  -5   2       82.41       78.92      1.07 o
   1  -5   2      106.84      108.18      1.67 o
   2  -5   2      252.70      227.95      3.21 o
   3  -5   2       45.68       33.06      0.87 o
   4  -5   2     1134.36     1137.00     11.45 o
   5  -5   2      640.89      642.12      8.29 o
   6  -5   2       75.43       83.03      1.59 o
   7  -5   2       16.11       16.47      1.17 o
   8  -5   2        6.29        8.95      1.51 o
   9  -5   2       64.88       74.87      2.49 o
  10  -5   2      114.61      116.87      3.36 o
  -9  -4   2       14.63       14.86      2.46 o
  -8  -4   2       38.20       38.98      2.65 o
  -7  -4   2        9.48       10.20      1.27 o
  -6  -4   2      660.23      631.47     11.38 o
  -5  -4   2      544.97      530.55      9.64 o
  -4  -4   2      450.85      460.38      8.34 o
  -3  -4   2      469.42      447.19      6.04 o
  -2  -4   2     2045.88     2118.01     26.35 o
  -1  -4   2     1060.04     1115.13     10.61 o
   0  -4   2      196.80      175.40      1.93 o
   1  -4   2      147.64      126.56      1.72 o
   2  -4   2     1670.63     1716.25     26.19 o
   3  -4   2     1272.60     1337.12     13.28 o
   4  -4   2     1032.87     1017.48     10.25 o
   5  -4   2        2.86        1.91      0.39 o
   6  -4   2      150.96      148.96      2.18 o
   7  -4   2      367.24      379.85      6.35 o
   8  -4   2      645.71      650.59     10.14 o
   9  -4   2      360.04      373.50      7.15 o
  10  -4   2       50.50       50.81      2.02 o
  -9  -3   2      185.87      176.46      5.49 o
  -8  -3   2      161.30      151.78      4.77 o
  -7  -3   2       80.52       80.08      2.64 o
  -6  -3   2        3.17        3.47      0.85 o
  -5  -3   2       83.05       78.87      2.79 o
  -4  -3   2      339.51      332.93      6.25 o
  -3  -3   2      886.62      884.76     10.36 o
  -2  -3   2      720.24      736.87     10.05 o
  -1  -3   2      102.26       82.88      1.11 o
   0  -3   2       90.11      110.49      1.26 o
   1  -3   2      321.14      322.33      5.44 o
   2  -3   2      636.84      624.03      6.46 o
   3  -3   2     1097.15     1032.96     13.27 o
   4  -3   2     1673.36     1807.54     19.39 o
   5  -3   2      849.69      798.93     12.87 o
   6  -3   2        2.56        3.82      0.45 o
   7  -3   2        4.01        5.26      1.04 o
   8  -3   2       23.69       25.23      1.31 o
   9  -3   2       14.08       14.64      1.27 o
  10  -3   2      117.16      120.40      6.50 o
  -9  -2   2       24.79       29.85      3.14 o
  -8  -2   2      176.42      166.46      5.46 o
  -7  -2   2       83.91       79.15      3.10 o
  -6  -2   2       22.14       22.03      1.23 o
  -5  -2   2      120.38      115.76      2.86 o
  -4  -2   2      685.71      730.34     12.34 o
  -3  -2   2      143.63      113.46      1.60 o
  -2  -2   2      108.18      133.44      2.03 o
  -1  -2   2     3450.28     3392.26     33.20 o
   0  -2   2      248.90      234.76      2.23 o
   1  -2   2     5332.29     5283.74     54.98 o
   2  -2   2     4488.01     4699.14     46.74 o
   3  -2   2        0.87        2.28      0.29 o
   4  -2   2      253.69      265.81      3.23 o
   5  -2   2      100.56      100.16      1.55 o
   6  -2   2      282.15      286.11      3.61 o
   7  -2   2       10.13        9.50      1.34 o
   8  -2   2      174.66      170.23      4.01 o
   9  -2   2      117.23      119.16      3.73 o
  10  -2   2        0.62        0.54      0.99 o
 -10  -1   2      132.22      137.75      4.63 o
  -9  -1   2      155.56      150.29      8.21 o
  -8  -1   2       53.51       54.07      1.89 o
  -7  -1   2       73.37       75.45      2.19 o
  -6  -1   2      166.48      149.07      3.05 o
  -5  -1   2       11.10       17.31      0.95 o
  -4  -1   2      451.36      537.39      7.07 o
  -3  -1   2     1144.03     1067.69     13.74 o
  -2  -1   2     1633.44     1616.71     17.56 o
  -1  -1   2    11361.10    10964.29    107.68 o
   0  -1   2       54.79       51.89      0.73 o
   1  -1   2     3218.88     3474.53     68.63 o
   2  -1   2     3873.64     3829.67     37.99 o
   3  -1   2      264.94      233.61      2.81 o
   4  -1   2      500.57      498.22      5.64 o
   5  -1   2       64.85       74.13      2.11 o
   6  -1   2      346.05      333.26      4.55 o
   7  -1   2      156.55      154.93      6.00 o
   8  -1   2      104.76      109.79      3.05 o
   9  -1   2       70.44       81.47      3.19 o
  10  -1   2       16.55       21.16      2.01 o
 -10   0   2       76.09       75.75      3.03 o
  -9   0   2        9.72        8.13      1.27 o
  -8   0   2      129.59      121.99      2.85 o
  -7   0   2      116.93      112.03      2.59 o
  -6   0   2        7.88        9.32      0.78 o
  -5   0   2        2.31        2.28      0.29 o
  -4   0   2      434.64      460.93      5.73 o
  -3   0   2       24.86       28.23      0.61 o
  -2   0   2     1869.63     1843.75     21.59 o
  -1   0   2     3295.24     3315.63     30.71 o
   0   0   2     3816.62     3929.11     38.99 o
   1   0   2     1587.04     1674.67     17.76 o
   2   0   2     2948.58     2976.54     33.93 o
   3   0   2       93.75       72.48      1.15 o
   4   0   2       52.22       28.71      0.71 o
   5   0   2      106.72      110.19      1.78 o
   6   0   2      240.24      221.17      4.65 o
   7   0   2        3.12        2.75      0.93 o
   8   0   2        7.45       10.07      1.03 o
   9   0   2       14.42       15.83      1.72 o
  10   0   2      324.11      312.39     18.74 o
 -10   1   2       11.48       12.16      1.57 o
  -9   1   2       92.90       91.51      3.06 o
  -8   1   2       30.64       30.83      2.05 o
  -7   1   2      382.41      370.08      6.13 o
  -6   1   2      647.58      649.03      8.07 o
  -5   1   2     1060.84     1050.70     11.41 o
  -4   1   2      633.07      594.64      6.07 o
  -3   1   2       43.95       39.06      0.66 o
  -2   1   2      187.96      189.44      1.70 o
  -1   1   2      120.92      118.15      1.36 o
   0   1   2     2617.58     2685.29     31.34 o
   1   1   2      841.67      875.15     10.39 o
   2   1   2     2794.02     2928.73     34.04 o
   3   1   2     3587.97     3677.46     46.59 o
   4   1   2     2277.37     2260.36     25.89 o
   5   1   2       56.66       52.77      2.41 o
   6   1   2      238.82      220.32      4.72 o
   7   1   2      142.06      114.82      2.78 o
   8   1   2      239.04      244.32      5.52 o
   9   1   2      418.85      428.90     10.18 o
 -10   2   2       46.87       48.73      2.09 o
  -9   2   2       34.99       33.55      1.94 o
  -8   2   2      248.30      250.11      5.06 o
  -7   2   2       73.12       74.39      1.57 o
  -6   2   2      871.65      847.37      8.20 o
  -5   2   2      924.42      882.60      8.46 o
  -4   2   2     1912.32     1958.92     21.49 o
  -3   2   2      210.57      202.35      2.41 o
  -2   2   2       69.39       65.50      0.87 o
  -1   2   2        4.23        5.53      0.24 o
   0   2   2       99.34       99.67      1.48 o
   1   2   2      744.78      791.78      8.65 o
   2   2   2     3243.60     3497.57     51.44 o
   3   2   2     1340.76     1395.47     18.05 o
   4   2   2        9.28       13.90      0.91 o
   5   2   2      102.68       98.67      2.63 o
   6   2   2        3.35        5.23      0.82 o
   7   2   2     1155.44     1128.88     19.31 o
   8   2   2       61.32       53.74      2.43 o
   9   2   2       37.23       40.05      2.80 o
 -10   3   2       10.23       12.39      2.84 o
  -9   3   2       85.89       86.00      5.38 o
  -8   3   2      243.81      247.09      5.83 o
  -7   3   2      105.06      113.67      2.84 o
  -6   3   2      258.24      248.70      3.35 o
  -5   3   2      499.71      455.20      5.48 o
  -4   3   2      509.60      474.34      7.12 o
  -3   3   2     2514.53     2715.33     26.12 o
  -2   3   2      438.51      447.21      4.17 o
  -1   3   2       21.10       13.56      0.43 o
   0   3   2     3042.56     3599.02     38.94 o
   1   3   2     4475.93     5409.89     57.17 o
   2   3   2       82.41       98.71      1.54 o
   3   3   2      151.98      150.14      2.51 o
   4   3   2       18.76       21.42      0.89 o
   5   3   2      463.15      443.34      7.65 o
   6   3   2      435.44      428.83      7.20 o
   7   3   2       69.10       69.63      2.26 o
   8   3   2      172.31      159.99      5.16 o
   9   3   2       21.84       22.91      2.76 o
 -10   4   2      136.04      145.43      7.47 o
  -9   4   2      232.02      248.01     10.30 o
  -8   4   2       48.68       47.00      1.92 o
  -7   4   2       30.49       32.21      1.65 o
  -6   4   2      837.72      817.59      9.52 o
  -5   4   2      710.66      744.55      8.08 o
  -4   4   2     1027.28     1054.02     11.85 o
  -3   4   2       53.06       37.36      0.90 o
  -2   4   2     1862.04     1962.88     19.64 o
  -1   4   2     1594.61     1760.77     20.28 o
   0   4   2       68.10       63.23      1.29 o
   1   4   2        1.09        3.69      0.37 o
   2   4   2       87.64      101.79      1.67 o
   3   4   2      200.37      195.12      2.82 o
   4   4   2      660.80      657.29     10.10 o
   5   4   2       24.03       24.45      1.59 o
   6   4   2      115.70      117.42      3.58 o
   7   4   2       97.02       94.19      2.68 o
   8   4   2       16.73       19.81      2.19 o
 -10   5   2       22.55       19.56      3.28 o
  -9   5   2       72.67       69.53      2.80 o
  -8   5   2      253.49      253.18      5.07 o
  -7   5   2      119.47      126.18      2.58 o
  -6   5   2      655.91      646.76      7.69 o
  -5   5   2        1.88        1.28      0.42 o
  -4   5   2        7.32        8.75      0.60 o
  -3   5   2      201.15      183.89      2.26 o
  -2   5   2      753.62      784.38      7.59 o
  -1   5   2      834.98      889.59     10.63 o
   0   5   2      410.98      461.65      6.32 o
   1   5   2       72.61       67.90      1.13 o
   2   5   2       69.10       74.93      1.42 o
   3   5   2      565.88      583.19      6.78 o
   4   5   2      158.18      155.21      3.21 o
   5   5   2      294.63      289.57     15.53 o
   6   5   2      192.47      189.88      9.33 o
   7   5   2       75.64       75.11      4.33 o
 -10   6   2        1.04       -0.18      1.72 o
  -9   6   2      291.16      310.57      5.55 o
  -8   6   2      645.66      642.54      8.51 o
  -7   6   2      244.11      259.25      3.94 o
  -6   6   2        9.53        7.52      0.76 o
  -5   6   2       31.95       34.75      1.23 o
  -4   6   2        8.59        7.74      0.52 o
  -3   6   2      496.47      496.21      6.13 o
  -2   6   2      939.64      925.05     27.70 o
  -1   6   2      795.51      900.21     15.48 o
   0   6   2      637.80      697.88      8.59 o
   1   6   2       41.26       48.07      1.43 o
   2   6   2       81.89       75.17      2.53 o
   3   6   2       45.47       42.59      2.18 o
   4   6   2        7.84       11.80      2.54 o
   5   6   2      366.07      343.57     13.29 o
   6   6   2       11.63       11.50      2.84 o
   7   6   2        0.47        1.49      2.24 o
 -10   7   2       29.24       30.31      4.33 o
  -9   7   2       58.29       74.96      5.23 o
  -8   7   2       65.15       67.99      3.58 o
  -7   7   2      378.74      370.49     10.44 o
  -6   7   2       27.23       25.61      1.30 o
  -5   7   2       48.71       50.62      1.89 o
  -4   7   2      129.67      131.76      2.81 o
  -3   7   2      535.46      534.17     22.02 o
  -2   7   2       32.28       31.37      1.76 o
  -1   7   2      867.69      893.63     13.54 o
   0   7   2       24.10       17.07      1.13 o
   1   7   2      334.18      320.93      5.60 o
   2   7   2        7.23        0.64      0.69 o
   3   7   2      198.08      193.47      5.91 o
   4   7   2       35.59       40.61      4.18 o
   5   7   2        4.69        0.90      2.24 o
   6   7   2        2.48        3.88      2.39 o
  -9   8   2      168.57      179.62      8.66 o
  -8   8   2      134.26      149.93      4.89 o
  -7   8   2      163.17      157.72     11.87 o
  -6   8   2        0.69        0.81      1.10 o
  -5   8   2        6.09        5.33      0.53 o
  -4   8   2       86.84       77.83      3.01 o
  -3   8   2     1018.65     1009.33     20.88 o
  -2   8   2       56.69       56.66      2.59 o
  -1   8   2       33.73       37.88      1.81 o
   0   8   2       13.08        4.74      0.99 o
   1   8   2       88.95      106.25      3.06 o
   2   8   2      694.32      674.95     12.26 o
   3   8   2      197.29      183.73      5.91 o
   4   8   2      175.36      167.82      8.81 o
   5   8   2      261.94      261.80      8.07 o
  -9   9   2       60.16       55.40      4.33 o
  -8   9   2        6.61       10.00      3.36 o
  -7   9   2        1.93        1.19      1.21 o
  -6   9   2        1.76        1.29      3.06 o
  -5   9   2      296.68      292.38      7.54 o
  -4   9   2     1283.97     1263.14     62.11 o
  -3   9   2       67.66       71.81      3.14 o
  -2   9   2       77.70       82.25      3.22 o
  -1   9   2        1.58        0.57      1.13 o
   0   9   2      113.99      120.24      3.38 o
   1   9   2        4.33        4.23      1.11 o
   2   9   2      409.19      424.79     12.24 o
   3   9   2      317.70      326.68      9.13 o
   4   9   2      119.56      107.01      4.75 o
  -8  10   2        2.31        5.97      2.24 o
  -7  10   2        3.18        6.57      2.24 o
  -6  10   2      242.32      218.45      8.81 o
  -5  10   2       61.93       71.77      6.50 o
  -4  10   2      191.36      185.23      5.65 o
  -3  10   2      179.29      169.43      5.23 o
  -2  10   2      148.00      142.35      4.65 o
  -1  10   2       19.99       24.64      2.11 o
   0  10   2       51.87       55.07      2.80 o
   1  10   2       17.35       25.27      2.19 o
   2  10   2      156.36      133.93      7.32 o
   3  10   2      155.80      166.81      6.02 o
  -7  11   2      251.32      266.97     10.60 o
  -6  11   2       94.49       85.71      5.38 o
  -5  11   2      205.62      196.50      8.36 o
  -4  11   2      576.36      565.30     18.22 o
  -3  11   2      355.76      363.58     12.84 o
  -2  11   2       24.80       20.82      2.16 o
  -1  11   2        5.20        3.96      1.48 o
   0  11   2      131.11      109.08      4.22 o
   1  11   2       91.98       80.78      5.67 o
  -5  12   2       47.71       50.02      4.63 o
  -4  12   2        1.00        2.09      2.09 o
  -3  12   2       22.38       21.95      3.28 o
  -2  12   2      109.50      126.77      6.72 o
  -1  12   2      201.99      223.67      9.26 o
   2 -13   3      177.46      170.67      8.81 o
   3 -13   3      108.33      103.43      4.48 o
   4 -13   3       17.36       12.99      2.99 o
  -1 -12   3        1.23        1.34      2.24 o
   0 -12   3       12.30       12.78      2.02 o
   1 -12   3        6.14        6.10      1.63 o
   2 -12   3       75.88       79.65      3.74 o
   3 -12   3       19.29       21.77      2.32 o
   4 -12   3      104.21       99.65      5.97 o
   5 -12   3        1.44        2.21      1.47 o
   6 -12   3       13.55       17.93      2.91 o
  -3 -11   3       50.78       58.98      5.67 o
  -2 -11   3       55.71       64.80      5.23 o
  -1 -11   3        1.86        0.81      1.25 o
   0 -11   3        2.36        4.62      1.47 o
   1 -11   3       92.18       96.52      4.55 o
   2 -11   3      613.76      608.41     14.09 o
   3 -11   3      362.40      355.76      9.16 o
   4 -11   3       67.75       68.41      3.51 o
   5 -11   3        4.52        4.00      1.64 o
   6 -11   3       32.03       33.08      2.68 o
   7 -11   3       29.69       23.25      6.20 o
   8 -11   3       60.13       58.18      3.36 o
  -4 -10   3       41.36       29.56      4.33 o
  -3 -10   3       49.32       51.66      5.08 o
  -2 -10   3       33.46       29.86      3.88 o
  -1 -10   3        2.31        4.47      1.29 o
   0 -10   3      151.45      144.22      6.57 o
   1 -10   3      256.86      245.60      6.78 o
   2 -10   3      568.94      553.09     12.77 o
   3 -10   3       89.36       83.89      3.53 o
   4 -10   3       52.13       50.51      2.74 o
   5 -10   3      228.99      224.67      9.78 o
   6 -10   3       31.29       32.21      2.53 o
   7 -10   3      225.32      224.10     13.06 o
   8 -10   3       68.60       63.73      3.33 o
  -5  -9   3       49.84       53.60      5.38 o
  -4  -9   3       70.74       68.53      5.38 o
  -3  -9   3       78.52       72.42      5.08 o
  -2  -9   3      252.47      242.26      9.78 o
  -1  -9   3      108.94      106.73      3.80 o
   0  -9   3      101.65       99.96      4.70 o
   1  -9   3        1.28        1.68      2.09 o
   2  -9   3        0.66        0.87      1.00 o
   3  -9   3      554.07      538.71     12.30 o
   4  -9   3       52.25       42.98      2.37 o
   5  -9   3      193.20      177.78      5.31 o
   6  -9   3      398.76      377.48      9.35 o
   7  -9   3      141.85      152.21      4.93 o
   8  -9   3       63.18       61.02      4.18 o
   9  -9   3       75.56       79.73      5.82 o
  -6  -8   3       94.78       91.28      5.08 o
  -5  -8   3       16.90       18.21      2.29 o
  -4  -8   3      231.09      233.95      7.39 o
  -3  -8   3      213.96      216.54      7.91 o
  -2  -8   3      383.21      392.41      7.51 o
  -1  -8   3      783.95      777.14     13.86 o
   0  -8   3     1600.99     1593.44     26.95 o
   1  -8   3      297.62      285.74      5.97 o
   2  -8   3       19.58       17.57      1.18 o
   3  -8   3       69.01       70.92      2.25 o
   4  -8   3      242.04      233.02      7.45 o
   5  -8   3      394.90      375.05      7.38 o
   6  -8   3      886.85      808.14     14.51 o
   7  -8   3      405.13      400.43     10.07 o
   8  -8   3       68.67       70.37      2.67 o
   9  -8   3        7.55        9.41      2.84 o
  -7  -7   3       46.39       41.68      2.97 o
  -6  -7   3      108.33      110.88      7.76 o
  -5  -7   3       52.71       48.87      2.74 o
  -4  -7   3       67.52       70.60      2.60 o
  -3  -7   3       68.61       69.53      1.80 o
  -2  -7   3     1462.92     1492.91     16.39 o
  -1  -7   3      194.80      190.52      3.68 o
   0  -7   3      333.48      342.98      4.67 o
   1  -7   3       87.02       73.06      1.91 o
   2  -7   3       14.82       12.54      0.68 o
   3  -7   3      162.97      159.25      3.23 o
   4  -7   3      165.71      146.20      3.46 o
   5  -7   3       50.72       56.77      2.07 o
   6  -7   3       25.67       26.17      1.60 o
   7  -7   3       32.14       34.41      1.93 o
   8  -7   3        6.79        7.30      1.21 o
   9  -7   3        0.89        1.64      2.09 o
  10  -7   3       30.90       32.25      4.33 o
  -7  -6   3        2.38        2.77      1.47 o
  -6  -6   3      657.83      653.75     22.92 o
  -5  -6   3      336.90      350.95     15.22 o
  -4  -6   3      173.37      167.54      3.93 o
  -3  -6   3      176.35      173.61      2.97 o
  -2  -6   3       70.25       69.43      1.33 o
  -1  -6   3      600.15      590.93      7.31 o
   0  -6   3      577.68      596.04      6.81 o
   1  -6   3     1042.20     1043.28     11.35 o
   2  -6   3      297.15      286.15      3.90 o
   3  -6   3      369.42      371.91      8.73 o
   4  -6   3       65.49       68.99      1.90 o
   5  -6   3       14.62       13.60      0.88 o
   6  -6   3      118.06      113.92      2.43 o
   7  -6   3      133.92      127.41      2.68 o
   8  -6   3       98.12      105.99      2.86 o
   9  -6   3       52.28       56.17      2.24 o
  10  -6   3       23.27       25.11      2.46 o
  -8  -5   3       29.60       28.04      2.48 o
  -7  -5   3      238.79      242.84     12.30 o
  -6  -5   3        3.81        2.78      1.05 o
  -5  -5   3      448.94      450.46      8.53 o
  -4  -5   3       18.34       18.35      1.76 o
  -3  -5   3      232.31      240.70      3.31 o
  -2  -5   3      104.54      102.71      1.75 o
  -1  -5   3        6.84        4.51      0.46 o
   0  -5   3       61.78       61.09      1.01 o
   1  -5   3     1688.95     1652.40     17.58 o
   2  -5   3      160.77      161.21      3.20 o
   3  -5   3       39.53       55.39      1.29 o
   4  -5   3       38.24       36.36      0.79 o
   5  -5   3      101.63       99.36      1.80 o
   6  -5   3       52.98       56.96      1.33 o
   7  -5   3      289.31      295.69      4.18 o
   8  -5   3        3.17        3.71      1.41 o
   9  -5   3      202.68      204.91     10.00 o
  10  -5   3       27.57       32.11      4.18 o
  -9  -4   3      111.34      116.62      4.45 o
  -8  -4   3       17.75       16.29      1.87 o
  -7  -4   3       56.30       54.80      2.24 o
  -6  -4   3       68.33       67.50      2.35 o
  -5  -4   3      116.63      115.67      3.02 o
  -4  -4   3        1.94        2.41      0.56 o
  -3  -4   3       62.59       67.94      1.27 o
  -2  -4   3       22.13       18.81      0.66 o
  -1  -4   3      266.01      238.46      3.17 o
   0  -4   3       69.87       57.79      0.83 o
   1  -4   3      500.96      470.06      4.68 o
   2  -4   3      636.42      650.35      7.94 o
   3  -4   3     1003.49     1048.07     11.47 o
   4  -4   3       50.18       64.04      1.08 o
   5  -4   3        8.03        7.89      0.53 o
   6  -4   3        0.75        1.24      0.45 o
   7  -4   3      125.38      124.63      2.78 o
   8  -4   3      466.49      462.68      9.97 o
   9  -4   3        3.55        4.73      0.94 o
  10  -4   3       89.09       91.45      3.30 o
  -9  -3   3       73.89       73.46      3.37 o
  -8  -3   3      149.23      145.35      4.59 o
  -7  -3   3      191.16      186.29      8.72 o
  -6  -3   3      105.61      102.42      3.13 o
  -5  -3   3       66.93       71.85      2.24 o
  -4  -3   3       56.54       49.91      1.17 o
  -3  -3   3       94.15       82.52      1.52 o
  -2  -3   3      620.61      544.99      6.59 o
  -1  -3   3      529.63      508.77      5.64 o
   0  -3   3      454.94      436.28      3.89 o
   1  -3   3        8.93        8.38      0.39 o
   2  -3   3      340.34      312.01      3.69 o
   3  -3   3      106.70      121.68      1.74 o
   4  -3   3     3533.56     3517.07     37.35 o
   5  -3   3     1836.66     1805.33     19.50 o
   6  -3   3     1024.64     1024.44     11.43 o
   7  -3   3        6.65        5.92      0.79 o
   8  -3   3       20.33       21.82      1.27 o
   9  -3   3        1.05        2.18      0.92 o
  10  -3   3      116.13      127.59      4.63 o
  -9  -2   3        4.66        4.06      1.38 o
  -8  -2   3      147.96      144.27      4.38 o
  -7  -2   3        0.71        0.81      0.78 o
  -6  -2   3       12.55       15.38      1.19 o
  -5  -2   3        1.87        1.39      0.68 o
  -4  -2   3      577.67      574.87      7.85 o
  -3  -2   3      353.64      343.01      4.29 o
  -2  -2   3     3243.05     3438.53     39.05 o
  -1  -2   3      161.55      162.27      1.78 o
   0  -2   3      736.84      750.38      6.46 o
   1  -2   3     2293.58     2360.89     21.91 o
   2  -2   3       34.30       30.61      1.05 o
   3  -2   3      982.10      969.76     10.59 o
   4  -2   3     1209.29     1152.15     12.58 o
   5  -2   3      938.04      929.08     10.32 o
   6  -2   3      558.54      549.34      6.67 o
   7  -2   3        1.12        0.53      0.67 o
   8  -2   3       56.19       60.07      1.97 o
   9  -2   3       46.15       44.84      3.43 o
  10  -2   3       14.74       12.49      1.60 o
 -10  -1   3       98.65      100.15      3.67 o
  -9  -1   3       43.62       49.38      2.55 o
  -8  -1   3       48.73       53.24      2.12 o
  -7  -1   3      184.56      169.84      4.56 o
  -6  -1   3      116.32      110.29      2.83 o
  -5  -1   3       16.95        9.48      0.45 o
  -4  -1   3     1035.19     1061.31     14.32 o
  -3  -1   3     1687.46     1620.60     20.74 o
  -2  -1   3     2126.99     2039.27     25.94 o
  -1  -1   3    12266.10    12562.12    117.93 o
   0  -1   3      582.57      564.13      5.84 o
   1  -1   3        1.67        1.91      0.25 o
   2  -1   3      211.91      205.43      2.54 o
   3  -1   3      675.63      633.24      7.07 o
   4  -1   3     1899.00     1866.80     20.08 o
   5  -1   3      898.52      915.40     10.16 o
   6  -1   3      394.47      388.37      5.73 o
   7  -1   3      162.70      151.01      3.67 o
   8  -1   3      150.66      149.71      4.70 o
   9  -1   3      118.58      129.07      4.20 o
  10  -1   3      116.37      116.33      4.16 o
 -10   0   3       23.91       27.88      1.96 o
  -9   0   3      138.85      128.06      3.92 o
  -8   0   3      195.20      191.96      4.34 o
  -7   0   3       75.51       66.74      2.67 o
  -6   0   3        2.81        3.53      1.01 o
  -5   0   3      326.00      357.31      4.51 o
  -4   0   3      341.21      322.32      4.03 o
  -3   0   3     3369.14     3369.59     38.04 o
  -2   0   3      727.09      718.76     10.04 o
  -1   0   3        5.43        4.62      0.25 o
   0   0   3      468.98      502.47      6.07 o
   1   0   3     1019.50     1084.02     10.95 o
   2   0   3     2739.51     2923.34     30.84 o
   3   0   3      874.24      861.13      9.48 o
   4   0   3       10.93        5.50      0.47 o
   5   0   3      149.24      141.35      2.18 o
   6   0   3        0.81        0.94      0.82 o
   7   0   3       50.11       62.25      2.26 o
   8   0   3        0.53        1.60      0.92 o
   9   0   3      744.50      740.94     16.01 o
 -10   1   3      156.75      167.93      4.57 o
  -9   1   3       27.77       31.32      2.76 o
  -8   1   3       48.45       48.99      1.75 o
  -7   1   3      193.92      200.20      4.24 o
  -6   1   3      116.78      111.77      2.61 o
  -5   1   3      678.96      670.91      7.98 o
  -4   1   3     1513.13     1456.03     18.03 o
  -3   1   3      279.57      251.92      4.56 o
  -2   1   3       10.66        9.66      0.49 o
  -1   1   3      670.63      665.92      7.58 o
   0   1   3     2623.89     2705.84     28.73 o
   1   1   3      918.21      947.26     12.25 o
   2   1   3      739.13      791.79     10.47 o
   3   1   3     1182.22     1294.22     16.85 o
   4   1   3      153.67      171.70      3.24 o
   5   1   3       22.16       18.50      1.21 o
   6   1   3        8.11        8.28      1.07 o
   7   1   3      575.53      513.27      9.63 o
   8   1   3      375.35      370.85      8.44 o
   9   1   3       28.07       34.02      2.58 o
 -10   2   3      417.32      415.54     15.83 o
  -9   2   3      145.61      153.91      3.86 o
  -8   2   3       45.56       47.88      1.40 o
  -7   2   3       66.44       69.30      1.64 o
  -6   2   3      510.33      489.90      5.96 o
  -5   2   3      376.46      382.13      4.08 o
  -4   2   3     1738.70     1708.20     17.85 o
  -3   2   3      286.49      267.89      2.76 o
  -2   2   3     1598.06     1643.28     14.45 o
  -1   2   3       15.57        5.61      0.32 o
   0   2   3     1240.10     1323.92     14.37 o
   1   2   3     1638.94     1850.84     24.51 o
   2   2   3     1200.98     1283.19     17.66 o
   3   2   3       62.88       57.65      1.36 o
   4   2   3       72.99       78.98      1.94 o
   5   2   3       31.74       28.47      1.61 o
   6   2   3       72.10       75.12      3.73 o
   7   2   3      104.89      103.11      3.40 o
   8   2   3      113.09      109.68      4.33 o
   9   2   3       88.94       93.82      3.97 o
 -10   3   3        5.72        4.93      2.54 o
  -9   3   3      103.11      115.87      6.42 o
  -8   3   3      188.02      185.71      4.82 o
  -7   3   3       30.04       29.55      1.45 o
  -6   3   3      444.91      435.92      5.83 o
  -5   3   3        3.90        2.53      0.52 o
  -4   3   3      463.14      476.69      5.65 o
  -3   3   3        4.95        5.61      0.30 o
  -2   3   3     1003.52     1136.89      9.70 o
  -1   3   3      330.78      386.04      5.21 o
   0   3   3      669.95      711.64      7.43 o
   1   3   3     1243.94     1365.40     14.83 o
   2   3   3      478.17      500.75      7.22 o
   3   3   3      115.94      112.21      2.80 o
   4   3   3      166.81      163.85      2.87 o
   5   3   3        2.51        2.84      0.89 o
   6   3   3       61.83       65.36      2.40 o
   7   3   3       15.29       17.24      1.38 o
   8   3   3       53.83       51.12      3.05 o
 -10   4   3      204.33      203.37      9.56 o
  -9   4   3        1.71        0.30      1.79 o
  -8   4   3       25.61       26.32      1.84 o
  -7   4   3      475.85      486.41      6.54 o
  -6   4   3      512.06      505.03      8.21 o
  -5   4   3     1101.71     1149.87     13.00 o
  -4   4   3       83.94       99.91      1.64 o
  -3   4   3       10.78       11.43      0.39 o
  -2   4   3        0.83        1.21      0.25 o
  -1   4   3      769.85      871.08      9.03 o
   0   4   3       11.14        6.13      0.36 o
   1   4   3      442.90      513.05      5.92 o
   2   4   3        9.16       10.66      0.63 o
   3   4   3      648.88      648.45     13.35 o
   4   4   3     1502.79     1480.26     24.53 o
   5   4   3      164.59      163.57      3.73 o
   6   4   3       62.08       66.01      2.57 o
   7   4   3       37.47       32.13      5.38 o
   8   4   3       16.41       16.96      2.15 o
 -10   5   3      147.58      163.39      7.47 o
  -9   5   3      100.33      104.80      3.47 o
  -8   5   3       24.06       27.25      1.79 o
  -7   5   3      288.60      309.66      4.62 o
  -6   5   3      202.95      206.21      3.90 o
  -5   5   3      105.24       98.95      1.89 o
  -4   5   3       35.99       39.21      0.84 o
  -3   5   3      240.26      233.16      3.17 o
  -2   5   3       34.20       27.54      0.71 o
  -1   5   3      158.94      200.29      2.76 o
   0   5   3        8.29       11.94      0.56 o
   1   5   3      226.77      235.42      4.60 o
   2   5   3       67.03       72.68      1.83 o
   3   5   3        6.53        8.30      1.23 o
   4   5   3       33.30       41.38      4.63 o
   5   5   3      286.12      280.91      7.33 o
   6   5   3      377.99      358.35      9.06 o
   7   5   3      118.52      109.87      5.82 o
 -10   6   3        4.05        2.56      1.36 o
  -9   6   3       56.02       59.75      2.61 o
  -8   6   3      375.71      377.44      5.98 o
  -7   6   3      110.46      109.81      2.69 o
  -6   6   3        0.91        0.79      0.81 o
  -5   6   3       40.42       36.63      1.24 o
  -4   6   3        1.71        3.53      0.53 o
  -3   6   3      456.73      466.12      5.87 o
  -2   6   3      320.95      326.95      5.52 o
  -1   6   3     1202.55     1315.16     18.20 o
   0   6   3      970.30     1074.83     15.36 o
   1   6   3       13.83       15.81      2.43 o
   2   6   3       40.59       59.50      1.88 o
   3   6   3       21.90       15.08      2.84 o
   4   6   3      628.10      567.54     19.41 o
   5   6   3      357.56      340.29     13.29 o
   6   6   3      106.13       93.02      6.12 o
  -8   7   3       36.43       37.66      1.83 o
  -7   7   3      196.58      188.64      5.38 o
  -6   7   3      172.51      174.23      5.01 o
  -5   7   3      459.36      476.31     14.50 o
  -4   7   3       30.08       27.70      1.44 o
  -3   7   3        0.75        0.77      0.80 o
  -2   7   3     2467.29     2502.81     52.16 o
  -1   7   3       55.95       63.36      2.20 o
   0   7   3      631.51      657.80     15.98 o
   1   7   3        2.25        2.38      1.10 o
   2   7   3      407.72      413.05      7.99 o
   3   7   3      169.14      160.89      5.33 o
   4   7   3      151.53      153.79      7.61 o
   5   7   3      109.71      107.36      6.57 o
   6   7   3       82.28       93.62      6.57 o
  -8   8   3       55.38       66.44      4.33 o
  -7   8   3        6.54        5.08      1.94 o
  -6   8   3       27.41       29.57      4.40 o
  -5   8   3       15.30       15.66      1.40 o
  -4   8   3     1960.37     1968.13     32.63 o
  -3   8   3      147.89      152.88      3.76 o
  -2   8   3      210.68      220.11      4.85 o
  -1   8   3       97.44      111.18      3.10 o
   0   8   3       18.60       30.53      2.19 o
   1   8   3      263.99      271.47      5.81 o
   2   8   3      134.90      137.01      6.64 o
   3   8   3       16.69       16.79      2.16 o
   4   8   3        2.22        1.20      1.68 o
   5   8   3      214.66      219.11      7.34 o
  -8   9   3       66.31       68.09      4.78 o
  -7   9   3        6.85        9.11      2.24 o
  -6   9   3      269.48      256.67      9.71 o
  -5   9   3      504.59      492.44     10.04 o
  -4   9   3      126.76      132.89      6.12 o
  -3   9   3      345.51      353.28     12.09 o
  -2   9   3      117.01      124.79      4.02 o
  -1   9   3      528.35      534.51     14.26 o
   0   9   3      153.55      162.97      5.10 o
   1   9   3      171.35      191.92      4.66 o
   2   9   3       93.95       99.47      4.22 o
   3   9   3      325.05      342.32     14.86 o
   4   9   3       74.47       83.41      4.33 o
  -8  10   3      105.55      123.93      6.57 o
  -7  10   3      161.46      152.45      7.32 o
  -6  10   3        7.51        3.88      2.09 o
  -5  10   3        8.71        9.69      1.05 o
  -4  10   3        1.99        3.28      1.94 o
  -3  10   3        9.98       10.15      2.39 o
  -2  10   3       10.49        6.72      2.24 o
  -1  10   3      169.86      176.49      7.47 o
   0  10   3        5.97        6.72      2.09 o
   1  10   3      120.10      130.83      4.68 o
   2  10   3       54.02       63.91      5.08 o
  -6  11   3       13.27        9.41      2.54 o
  -5  11   3        1.00        1.57      0.97 o
  -4  11   3      106.98      103.47      5.97 o
  -3  11   3      216.52      224.72      9.41 o
  -2  11   3        5.79       10.15      2.54 o
  -1  11   3       72.14       75.40      4.93 o
   0  11   3        5.38        6.12      2.24 o
   3 -13   4       10.99       16.13      2.99 o
  -1 -12   4       99.70      102.88      6.72 o
   0 -12   4      208.79      224.11      7.99 o
   1 -12   4      122.90      115.56      4.57 o
   2 -12   4       58.25       59.92      5.97 o
   3 -12   4      145.08      144.75      5.21 o
   4 -12   4       29.04       22.47      3.58 o
   5 -12   4        9.46        5.09      1.57 o
   6 -12   4       40.05       43.73      3.16 o
  -3 -11   4        1.88        2.69      2.39 o
  -2 -11   4      139.87      145.13      7.91 o
  -1 -11   4      158.15      155.23      5.16 o
   0 -11   4       93.19       90.96      3.87 o
   1 -11   4      135.73      129.88      4.68 o
   2 -11   4      299.57      306.45      8.20 o
   3 -11   4       63.06       63.29      3.27 o
   4 -11   4       32.95       29.23      3.43 o
   5 -11   4        0.79        0.44      1.57 o
   6 -11   4        3.39        4.96      2.31 o
   7 -11   4       20.43       14.75      2.06 o
  -4 -10   4      212.83      204.86     10.15 o
  -3 -10   4      188.87      194.56      9.56 o
  -2 -10   4       81.24       80.63      5.52 o
  -1 -10   4       62.34       63.64      3.12 o
   0 -10   4      157.46      161.32      6.35 o
   1 -10   4      339.58      335.11      8.50 o
   2 -10   4     1163.76     1127.41     23.82 o
   3 -10   4       79.96       73.72      3.31 o
   4 -10   4       74.77       73.02      3.27 o
   5 -10   4       61.57       56.75      3.43 o
   6 -10   4      141.54      132.08      5.60 o
   7 -10   4      104.88       95.34      3.97 o
   8 -10   4        7.72        5.95      1.61 o
  -5  -9   4       69.94       61.82      5.52 o
  -4  -9   4       99.19       99.44      6.42 o
  -3  -9   4       66.80       72.42      5.38 o
  -2  -9   4      137.68      140.98      8.44 o
  -1  -9   4       77.18       83.12      3.81 o
   0  -9   4      525.74      521.50     11.91 o
   1  -9   4      268.07      249.83      6.57 o
   2  -9   4       50.31       48.09      2.48 o
   3  -9   4      433.25      415.51      9.94 o
   4  -9   4      241.36      228.67      6.31 o
   5  -9   4      464.77      423.35     10.20 o
   6  -9   4       10.27       10.21      1.61 o
   7  -9   4       13.29        8.34      1.87 o
   8  -9   4       19.91       17.38      2.76 o
   9  -9   4        5.48        8.96      2.84 o
  -6  -8   4       46.52       48.12      3.53 o
  -5  -8   4        5.96        5.02      1.76 o
  -4  -8   4      180.83      187.20      9.03 o
  -3  -8   4      103.01       93.17      5.52 o
  -2  -8   4      292.52      295.81      7.42 o
  -1  -8   4       84.24       90.34      2.80 o
   0  -8   4      313.67      296.27      5.33 o
   1  -8   4      722.35      697.51     12.43 o
   2  -8   4      127.61      129.56      3.29 o
   3  -8   4      827.09      824.64     14.55 o
   4  -8   4        3.00        3.20      0.84 o
   5  -8   4        7.06        8.19      1.08 o
   6  -8   4      194.36      172.78      4.29 o
   7  -8   4       90.02       90.84      3.00 o
   8  -8   4        0.48        0.30      1.16 o
   9  -8   4       41.44       44.64      4.78 o
  -7  -7   4       72.61       61.65      3.33 o
  -6  -7   4       59.08       60.44      3.81 o
  -5  -7   4       92.77       95.81      3.16 o
  -4  -7   4       57.39       53.14      2.29 o
  -3  -7   4      515.75      516.31      7.32 o
  -2  -7   4      543.68      558.33      6.64 o
  -1  -7   4       46.73       50.08      1.32 o
   0  -7   4      124.82      125.99      4.27 o
   1  -7   4      364.60      349.73      5.10 o
   2  -7   4       70.44       75.19      1.70 o
   3  -7   4       98.83       82.92      2.56 o
   4  -7   4      185.86      167.83      3.95 o
   5  -7   4       83.40       84.26      2.54 o
   6  -7   4       76.26       67.76      1.87 o
   7  -7   4       50.73       53.60      1.72 o
   8  -7   4       30.81       31.09      1.46 o
   9  -7   4       24.15       20.08      1.79 o
  10  -7   4       38.84       42.70      4.93 o
  -7  -6   4        5.63        3.94      1.57 o
  -6  -6   4      361.35      372.30     13.71 o
  -5  -6   4      550.64      547.78     11.36 o
  -4  -6   4        3.60        5.06      0.91 o
  -3  -6   4       71.84       72.45      1.74 o
  -2  -6   4       11.36       15.01      0.80 o
  -1  -6   4        1.61        1.09      0.40 o
   0  -6   4      204.82      212.94      2.61 o
   1  -6   4       81.37       74.22      1.45 o
   2  -6   4      101.25       88.81      1.82 o
   3  -6   4       76.28       80.70      1.77 o
   4  -6   4       98.46      102.62      2.10 o
   5  -6   4        1.48        1.81      0.74 o
   6  -6   4       77.74       78.11      2.10 o
   7  -6   4      262.57      261.23      4.62 o
   8  -6   4      681.22      709.71     12.77 o
   9  -6   4       29.48       29.56      1.96 o
  10  -6   4        3.31        2.63      1.49 o
  -8  -5   4       74.96       76.29      3.55 o
  -7  -5   4       37.89       37.44      2.58 o
  -6  -5   4       53.47       56.01      2.30 o
  -5  -5   4       49.79       53.32      2.54 o
  -4  -5   4      105.33       98.90      2.78 o
  -3  -5   4      298.25      295.68      3.76 o
  -2  -5   4      736.26      733.36      9.11 o
  -1  -5   4       97.86       94.62      1.77 o
   0  -5   4     1210.65     1175.78     11.90 o
   1  -5   4     1586.52     1651.11     17.65 o
   2  -5   4      966.58      955.62     11.48 o
   3  -5   4      320.10      344.30      4.18 o
   4  -5   4       14.31       10.69      0.63 o
   5  -5   4       52.85       53.91      1.45 o
   6  -5   4     2740.62     2703.04     34.01 o
   7  -5   4     1191.02     1198.38     24.18 o
   8  -5   4      184.36      195.90      5.03 o
   9  -5   4       50.81       53.79      8.96 o
  10  -5   4        4.22        5.75      1.32 o
  -8  -4   4        3.01        1.73      1.34 o
  -7  -4   4       13.16       13.17      1.43 o
  -6  -4   4       66.95       62.46      2.33 o
  -5  -4   4       28.58       29.51      2.56 o
  -4  -4   4       62.34       59.04      2.07 o
  -3  -4   4        2.24        3.32      0.46 o
  -2  -4   4      172.73      162.76      2.26 o
  -1  -4   4      685.90      689.48      7.17 o
   0  -4   4     3444.65     3567.46     33.12 o
   1  -4   4       49.71       39.22      0.87 o
   2  -4   4      228.26      212.66      2.75 o
   3  -4   4      286.19      305.19      3.75 o
   4  -4   4      861.08      839.48     10.03 o
   5  -4   4     1168.25     1157.44     13.72 o
   6  -4   4      177.46      170.67      2.72 o
   7  -4   4      178.92      178.68      3.67 o
   8  -4   4       57.67       63.05      2.56 o
   9  -4   4      113.32      122.64      7.39 o
  10  -4   4       68.68       74.91      3.17 o
  -9  -3   4      106.58      102.05      3.94 o
  -8  -3   4      244.51      232.13      8.14 o
  -7  -3   4      105.30      105.92      3.26 o
  -6  -3   4      136.96      139.19      3.51 o
  -5  -3   4      415.72      369.45      7.07 o
  -4  -3   4        0.65        0.70      0.35 o
  -3  -3   4       86.28       76.87      1.41 o
  -2  -3   4     3641.37     3812.33     40.41 o
  -1  -3   4     2126.45     2154.07     21.34 o
   0  -3   4      525.93      502.35      4.69 o
   1  -3   4      874.21      868.47      8.26 o
   2  -3   4      104.21       89.99      1.31 o
   3  -3   4     2965.74     3111.89     33.15 o
   4  -3   4      127.24      122.03      2.03 o
   5  -3   4     1202.44     1166.92     13.34 o
   6  -3   4      319.57      320.07      4.43 o
   7  -3   4      104.92      108.90      2.59 o
   8  -3   4       10.75       11.31      1.08 o
   9  -3   4        2.25        2.55      1.00 o
  10  -3   4       79.70       83.45      3.36 o
  -9  -2   4       84.99       88.18      5.08 o
  -8  -2   4      164.42      174.12      9.71 o
  -7  -2   4      529.49      493.51     11.94 o
  -6  -2   4        6.38        6.49      1.28 o
  -5  -2   4       10.67        9.57      1.01 o
  -4  -2   4      477.84      503.83      6.24 o
  -3  -2   4     1585.08     1645.92     19.08 o
  -2  -2   4     1431.75     1400.51     16.26 o
  -1  -2   4     1229.66     1194.77     10.63 o
   0  -2   4       14.92       25.26      0.53 o
   1  -2   4     1006.25     1007.02     10.89 o
   2  -2   4       58.29       58.89      1.01 o
   3  -2   4      503.81      480.91      6.03 o
   4  -2   4      831.12      821.71      9.19 o
   5  -2   4      851.46      830.18      9.37 o
   6  -2   4       68.16       66.56      1.78 o
   7  -2   4       32.25       30.54      1.83 o
   8  -2   4        7.79        6.02      0.93 o
   9  -2   4       76.13       86.12      4.33 o
  10  -2   4       69.61       67.08      3.28 o
 -10  -1   4       43.04       49.59      2.71 o
  -9  -1   4      175.71      170.62      6.12 o
  -8  -1   4      581.32      549.26     25.76 o
  -7  -1   4       65.14       70.84      2.32 o
  -6  -1   4      208.73      210.71      4.52 o
  -5  -1   4       38.23       37.45      1.01 o
  -4  -1   4       72.58       67.30      2.40 o
  -3  -1   4       37.21       58.17      1.28 o
  -2  -1   4      418.95      417.33      5.18 o
  -1  -1   4     4311.47     4331.04     42.85 o
   0  -1   4       51.61       49.98      0.84 o
   1  -1   4       81.70       69.54      1.12 o
   2  -1   4      103.55       94.38      1.36 o
   3  -1   4      199.16      160.88      2.04 o
   4  -1   4      769.17      752.19      7.82 o
   5  -1   4      179.52      176.18      2.50 o
   6  -1   4       58.43       51.87      2.19 o
   7  -1   4        9.15        7.94      1.40 o
   8  -1   4      127.71      123.60      7.47 o
   9  -1   4      138.43      134.84      4.48 o
 -10   0   4      263.18      276.31     13.89 o
  -9   0   4       77.48       76.26      2.89 o
  -8   0   4      439.02      437.86      8.28 o
  -7   0   4      149.36      151.52      3.59 o
  -6   0   4      178.15      171.90      3.78 o
  -5   0   4      202.38      191.60      4.12 o
  -4   0   4      386.48      379.69      4.75 o
  -3   0   4     1238.36     1226.93     14.17 o
  -2   0   4      130.28      101.27      1.49 o
  -1   0   4        2.36        1.63      0.25 o
   0   0   4       97.97       86.29      1.12 o
   1   0   4       10.45       14.98      0.54 o
   2   0   4     2348.73     2494.99     26.45 o
   3   0   4     1137.53     1146.96     12.51 o
   4   0   4       71.67       61.60      1.16 o
   5   0   4        2.34        1.96      0.50 o
   6   0   4      642.35      577.19     13.26 o
   7   0   4        2.90        4.85      1.03 o
   8   0   4      107.56      116.92      3.97 o
   9   0   4        1.65        3.39      1.36 o
 -10   1   4       13.22       14.63      1.37 o
  -9   1   4       30.24       30.76      1.74 o
  -8   1   4        5.49        5.18      0.83 o
  -7   1   4      229.44      223.30      4.64 o
  -6   1   4       28.79       28.74      1.06 o
  -5   1   4      183.33      187.42      2.85 o
  -4   1   4      862.57      816.19      9.62 o
  -3   1   4      108.98       84.08      1.30 o
  -2   1   4       57.71       57.78      0.93 o
  -1   1   4      429.38      488.13      5.56 o
   0   1   4      672.60      762.11      8.44 o
   1   1   4       49.14       53.69      1.10 o
   2   1   4       35.62       38.96      1.33 o
   3   1   4        2.89        4.63      0.61 o
   4   1   4      176.38      166.06      2.91 o
   5   1   4       87.39      103.06      2.14 o
   6   1   4       57.16       51.51      2.50 o
   7   1   4      165.07      147.53      4.15 o
   8   1   4       30.32       32.60      3.66 o
   9   1   4      233.08      243.83      8.96 o
 -10   2   4      187.75      200.38      9.56 o
  -9   2   4      158.99      164.24      8.21 o
  -8   2   4       48.14       43.94      3.14 o
  -7   2   4       83.62       90.59      1.75 o
  -6   2   4        7.33        6.05      0.43 o
  -5   2   4     1486.11     1451.99     16.67 o
  -4   2   4      937.41      963.61     10.49 o
  -3   2   4     1464.39     1454.07     15.53 o
  -2   2   4      179.44      252.61      2.83 o
  -1   2   4      844.76      895.72      9.84 o
   0   2   4      310.10      347.82      4.13 o
   1   2   4       37.85       50.29      1.23 o
   2   2   4      201.50      203.91      4.09 o
   3   2   4      968.69     1053.39     14.01 o
   4   2   4       45.19       42.64      1.36 o
   5   2   4      146.71      147.52      3.65 o
   6   2   4      129.22      131.07      5.66 o
   7   2   4      387.68      379.95      7.76 o
   8   2   4      131.39      132.88      4.70 o
 -10   3   4        4.57        4.78      2.54 o
  -9   3   4        7.62        4.78      2.24 o
  -8   3   4      118.13      114.00      9.18 o
  -7   3   4      471.04      480.50     11.72 o
  -6   3   4      113.83      124.63      2.55 o
  -5   3   4       26.34       26.20      1.32 o
  -4   3   4       46.14       36.56      0.81 o
  -3   3   4      403.42      380.85      3.89 o
  -2   3   4      310.58      319.30      3.39 o
  -1   3   4       76.28       96.49      1.28 o
   0   3   4      433.50      420.29      4.63 o
   1   3   4      719.83      790.65      9.70 o
   2   3   4      628.31      664.60      9.42 o
   3   3   4      328.06      338.46      7.70 o
   4   3   4        0.85        1.51      0.60 o
   5   3   4       22.67       24.98      1.98 o
   6   3   4       34.57       36.51      2.02 o
   7   3   4       83.97       86.76      2.62 o
   8   3   4      139.78      146.13      5.16 o
 -10   4   4        1.16        0.01      1.47 o
  -9   4   4      144.00      155.13      5.44 o
  -8   4   4      354.17      371.03      9.22 o
  -7   4   4        0.60        0.70      0.69 o
  -6   4   4      114.58      115.46      2.17 o
  -5   4   4        9.98        8.56      0.67 o
  -4   4   4      426.99      415.64      4.45 o
  -3   4   4      124.65      121.35      1.70 o
  -2   4   4     1028.01     1047.38      9.33 o
  -1   4   4      578.77      585.68      6.29 o
   0   4   4      747.59      778.29      8.22 o
   1   4   4      561.04      568.38      6.61 o
   2   4   4       35.81       43.28      1.31 o
   3   4   4      250.14      256.23      4.18 o
   4   4   4      815.24      780.24     13.72 o
   5   4   4       27.58       28.59      1.92 o
   6   4   4      343.57      324.38      8.66 o
   7   4   4       20.18       17.32      4.33 o
 -10   5   4      266.93      276.03      8.29 o
  -9   5   4      154.88      152.62      5.38 o
  -8   5   4       75.97       83.73      2.96 o
  -7   5   4       25.27       27.97      1.32 o
  -6   5   4      432.40      420.07      6.25 o
  -5   5   4       89.50       88.22      1.79 o
  -4   5   4      307.06      312.65      3.71 o
  -3   5   4      414.64      424.59      5.18 o
  -2   5   4      684.32      746.38      9.52 o
  -1   5   4      949.46      971.24     13.42 o
   0   5   4     1729.19     1877.00     21.88 o
   1   5   4      150.21      162.17      2.82 o
   2   5   4      603.24      629.33     17.92 o
   3   5   4        1.50        0.81      1.57 o
   4   5   4      358.99      318.78     12.24 o
   5   5   4      100.88       93.02      5.97 o
   6   5   4       56.50       54.35      4.78 o
   7   5   4      251.82      259.81     11.80 o
 -10   6   4       10.93       15.39      2.25 o
  -9   6   4       49.21       51.54      3.06 o
  -8   6   4      420.84      432.28     11.19 o
  -7   6   4      159.50      157.48      3.46 o
  -6   6   4       89.36       91.32      2.36 o
  -5   6   4        2.49        2.05      0.83 o
  -4   6   4       17.82       17.15      0.72 o
  -3   6   4      137.88      139.30      2.97 o
  -2   6   4     1357.55     1426.48     39.68 o
  -1   6   4       87.42       95.04      2.11 o
   0   6   4       83.04       92.88      2.63 o
   1   6   4      490.01      552.71     10.02 o
   2   6   4       67.85       70.79      2.98 o
   3   6   4      135.88      121.84      6.57 o
   4   6   4        2.36        1.19      2.24 o
   5   6   4       92.10       88.84      6.12 o
   6   6   4        7.38        8.36      3.14 o
  -9   7   4       78.57       90.43      4.01 o
  -8   7   4       78.52       85.73      2.90 o
  -7   7   4       81.79       80.01      3.90 o
  -6   7   4      311.48      298.78     10.68 o
  -5   7   4     1598.86     1531.83     30.98 o
  -4   7   4      451.75      456.93      8.01 o
  -3   7   4       59.63       57.40      2.69 o
  -2   7   4      331.32      323.28      7.91 o
  -1   7   4      257.84      288.84      5.88 o
   0   7   4      177.22      171.01      4.01 o
   1   7   4      827.75      819.46     14.46 o
   2   7   4      107.17      110.58      3.91 o
   3   7   4      218.40      232.17      6.97 o
   4   7   4      106.92      104.22      6.27 o
   5   7   4      150.11      147.97      8.06 o
  -8   8   4        5.51        3.28      2.09 o
  -7   8   4      460.32      448.04     10.71 o
  -6   8   4      267.63      272.10      9.11 o
  -5   8   4      374.85      364.06      6.52 o
  -4   8   4        6.41        7.19      0.91 o
  -3   8   4        3.80        3.27      1.42 o
  -2   8   4       70.14       64.33      3.04 o
  -1   8   4       15.70       18.18      1.89 o
   0   8   4       14.01       10.78      1.61 o
   1   8   4       85.14       88.22      5.08 o
   2   8   4       62.65       71.25      3.33 o
   3   8   4        0.71       -0.75      2.24 o
   4   8   4        4.07        6.72      2.84 o
  -8   9   4       99.99       97.05      5.82 o
  -7   9   4        8.43        8.51      2.39 o
  -6   9   4       83.24       82.57      5.08 o
  -5   9   4       39.36       41.14      1.72 o
  -4   9   4      179.20      174.58      6.03 o
  -3   9   4       50.80       50.51      2.89 o
  -2   9   4       33.69       37.66      4.40 o
  -1   9   4      119.73      118.22      4.31 o
   0   9   4       58.64       64.57      3.19 o
   1   9   4       33.75       42.33      2.87 o
   2   9   4       32.31       35.24      4.33 o
   3   9   4       58.83       70.48      5.52 o
  -7  10   4      105.05      111.54      6.27 o
  -6  10   4        9.33        8.81      2.24 o
  -5  10   4        4.19        3.82      0.93 o
  -4  10   4       26.84       26.14      1.88 o
  -3  10   4        6.88        6.87      2.24 o
  -2  10   4      115.46      104.97      5.67 o
  -1  10   4      372.19      380.75     13.14 o
   0  10   4      217.73      243.83      7.08 o
   1  10   4        0.66        3.85      1.65 o
   2  10   4       18.49       21.80      3.88 o
  -5  11   4       34.05       36.66      1.94 o
  -4  11   4       25.66       27.86      2.01 o
  -3  11   4      395.17      438.68     15.23 o
  -2  11   4      483.51      501.84     16.72 o
  -1  11   4       60.06       71.52      5.08 o
  -1 -12   5      171.35      177.53      9.11 o
   0 -12   5      140.60      143.00      5.38 o
   1 -12   5      186.93      181.93      5.97 o
   2 -12   5       27.29       31.16      3.51 o
   3 -12   5       39.31       39.81      3.00 o
   4 -12   5       36.05       34.50      2.78 o
   5 -12   5       88.85       88.98      4.10 o
   6 -12   5       91.45       83.52      4.01 o
  -2 -11   5       46.34       52.26      5.23 o
  -1 -11   5      190.50      183.96      5.80 o
   0 -11   5        1.48        1.17      1.36 o
   1 -11   5        8.18        9.56      1.72 o
   2 -11   5       22.03       20.90      2.16 o
   3 -11   5        0.64        1.67      1.21 o
   4 -11   5       67.90       62.99      3.25 o
   5 -11   5       51.69       54.23      3.06 o
   6 -11   5       67.95       69.13      5.38 o
   7 -11   5       34.26       28.39      3.36 o
  -4 -10   5       67.38       58.68      5.67 o
  -3 -10   5      270.25      275.63     11.95 o
  -2 -10   5       44.99       46.74      4.63 o
  -1 -10   5       20.41       22.69      2.12 o
   0 -10   5       30.63       31.36      2.36 o
   1 -10   5        2.57        1.76      1.49 o
   2 -10   5        6.96        8.11      3.28 o
   3 -10   5      283.76      276.64      7.52 o
   4 -10   5      121.28      119.15      4.31 o
   5 -10   5      335.65      320.18      8.46 o
   6 -10   5        9.94       10.19      1.74 o
   7 -10   5        0.55        0.34      1.29 o
   8 -10   5       15.97       14.27      2.08 o
  -5  -9   5       24.84       31.51      4.48 o
  -4  -9   5       38.44       38.07      4.48 o
  -3  -9   5      395.35      419.72     15.98 o
  -2  -9   5      154.72      157.70      4.91 o
  -1  -9   5      380.69      363.08      8.95 o
   0  -9   5       27.23       26.55      2.15 o
   1  -9   5      127.39      124.02      5.00 o
   2  -9   5       48.89       51.49      2.57 o
   3  -9   5      166.96      161.29      4.95 o
   4  -9   5      338.34      316.14      8.10 o
   5  -9   5      116.12      101.94      5.00 o
   6  -9   5       42.63       39.14      2.11 o
   7  -9   5        0.50       -0.12      1.19 o
   8  -9   5       79.35       85.13      4.40 o
   9  -9   5      185.91      201.42      9.85 o
  -6  -8   5       66.61       69.71      3.95 o
  -5  -8   5        9.15        9.26      2.84 o
  -4  -8   5      144.78      157.97      8.06 o
  -3  -8   5       30.36       34.64      3.88 o
  -2  -8   5       82.71       86.45      3.30 o
  -1  -8   5      128.28      128.66      3.02 o
   0  -8   5      435.71      427.74      8.24 o
   1  -8   5      109.87      109.76      3.01 o
   2  -8   5      465.11      452.38      8.60 o
   3  -8   5      219.52      210.03      5.78 o
   4  -8   5        7.72        8.55      1.14 o
   5  -8   5       52.43       46.12      2.01 o
   6  -8   5       38.79       36.55      2.03 o
   7  -8   5       67.89       67.60      2.79 o
   8  -8   5       39.37       34.49      3.21 o
   9  -8   5      161.00      153.49      8.36 o
  -6  -7   5      424.09      456.93      9.24 o
  -5  -7   5       29.97       29.04      1.74 o
  -4  -7   5       98.40      102.42      2.77 o
  -3  -7   5        1.64        1.00      0.67 o
  -2  -7   5      121.30      124.65      2.28 o
  -1  -7   5      318.44      333.69      6.68 o
   0  -7   5      661.59      651.87     11.81 o
   1  -7   5      950.09      959.98     14.16 o
   2  -7   5      965.91      932.77     12.68 o
   3  -7   5      338.75      342.62      8.84 o
   4  -7   5      140.60      130.95      2.79 o
   5  -7   5       59.68       61.08      1.85 o
   6  -7   5      154.40      148.87      3.45 o
   7  -7   5       98.08      101.48      3.24 o
   8  -7   5      588.31      557.73     16.13 o
   9  -7   5       84.50       83.01      3.14 o
  -7  -6   5        4.46        3.02      2.09 o
  -6  -6   5      124.59      120.54      3.62 o
  -5  -6   5      465.73      471.17      7.99 o
  -4  -6   5      184.24      188.93      3.92 o
  -3  -6   5       49.14       51.54      1.51 o
  -2  -6   5       58.76       57.19      1.30 o
  -1  -6   5       41.95       42.55      1.11 o
   0  -6   5      743.92      758.33      8.62 o
   1  -6   5      832.55      805.71     10.79 o
   2  -6   5      277.61      257.97      3.60 o
   3  -6   5      226.12      207.30      3.44 o
   4  -6   5       64.97       64.85      1.77 o
   5  -6   5        6.41        5.42      0.74 o
   6  -6   5      291.41      275.01      4.83 o
   7  -6   5      604.48      594.40      9.29 o
   8  -6   5        8.39       12.09      1.49 o
   9  -6   5       27.60       27.45      2.03 o
  -8  -5   5        9.08        7.84      3.21 o
  -7  -5   5      195.86      201.51     15.16 o
  -6  -5   5      422.77      419.07      8.34 o
  -5  -5   5      235.36      237.90      5.24 o
  -4  -5   5       39.39       40.74      1.39 o
  -3  -5   5      349.46      332.89      4.21 o
  -2  -5   5      189.99      195.67      2.72 o
  -1  -5   5      236.29      233.61      2.86 o
   0  -5   5      728.06      761.00      7.51 o
   1  -5   5     2397.46     2400.86     23.39 o
   2  -5   5      240.23      230.25      2.61 o
   3  -5   5      288.70      260.62      4.07 o
   4  -5   5        0.83        0.79      0.51 o
   5  -5   5      651.85      659.44      9.80 o
   6  -5   5      202.50      203.54      3.84 o
   7  -5   5      560.76      564.95      8.82 o
   8  -5   5       37.48       37.36      2.24 o
   9  -5   5       29.44       30.13      2.12 o
  10  -5   5        5.17        3.58      2.84 o
  -8  -4   5       33.21       33.09      2.51 o
  -7  -4   5      110.51      109.60      3.95 o
  -6  -4   5      131.59      136.28      3.67 o
  -5  -4   5      650.61      617.95     11.20 o
  -4  -4   5      329.20      306.40      5.09 o
  -3  -4   5      151.53      171.61      2.45 o
  -2  -4   5      101.94      103.38      1.70 o
  -1  -4   5      502.12      513.35      5.23 o
   0  -4   5        7.58        3.18      0.34 o
   1  -4   5      451.21      399.62      4.11 o
   2  -4   5      241.70      221.05      2.69 o
   3  -4   5      324.93      327.05      4.90 o
   4  -4   5     1067.88     1065.04     12.70 o
   5  -4   5      124.22      116.65      2.08 o
   6  -4   5        2.38        3.62      0.62 o
   7  -4   5       25.22       27.93      1.44 o
   8  -4   5        3.47        5.23      1.24 o
   9  -4   5       17.54       22.02      2.01 o
  10  -4   5       70.02       90.78      6.57 o
  -9  -3   5       15.74       11.06      1.85 o
  -8  -3   5       67.33       66.67      9.78 o
  -7  -3   5       40.38       38.26      2.04 o
  -6  -3   5      454.75      430.40      8.89 o
  -5  -3   5      219.41      252.75      5.29 o
  -4  -3   5       73.73       76.46      1.93 o
  -3  -3   5       66.94       79.72      1.97 o
  -2  -3   5      245.62      223.84      3.09 o
  -1  -3   5       63.86       88.13      1.27 o
   0  -3   5      376.83      375.28      3.66 o
   1  -3   5      103.45      117.48      1.64 o
   2  -3   5        2.09        2.61      0.38 o
   3  -3   5        7.31        5.46      0.46 o
   4  -3   5      117.68      115.87      1.89 o
   5  -3   5      387.80      375.89      5.02 o
   6  -3   5      104.76      104.09      2.21 o
   7  -3   5       32.77       33.30      1.62 o
   8  -3   5       21.94       23.25      2.35 o
   9  -3   5       13.24       15.03      1.51 o
  -9  -2   5       37.35       42.33      3.96 o
  -8  -2   5      329.52      316.77     17.77 o
  -7  -2   5      128.88      126.45      3.43 o
  -6  -2   5        5.94        3.99      0.90 o
  -5  -2   5        4.20        6.45      0.81 o
  -4  -2   5      279.60      265.30      3.62 o
  -3  -2   5      548.63      503.88      6.30 o
  -2  -2   5     4241.33     4316.05     42.23 o
  -1  -2   5      991.42      942.93      9.15 o
   0  -2   5      109.04      144.97      1.87 o
   1  -2   5       37.07       26.48      0.67 o
   2  -2   5       24.72       18.89      0.75 o
   3  -2   5        2.08        1.95      0.37 o
   4  -2   5      299.81      305.91      3.89 o
   5  -2   5      404.29      393.04      4.87 o
   6  -2   5      318.91      314.94      4.95 o
   7  -2   5       11.32       13.69      1.12 o
   8  -2   5      294.29      297.11      7.33 o
   9  -2   5       45.83       43.07      2.58 o
  -9  -1   5      152.88      148.97      6.94 o
  -8  -1   5        8.69       10.92      3.43 o
  -7  -1   5        0.85       -0.06      0.75 o
  -6  -1   5       10.69        8.93      1.05 o
  -5  -1   5        4.08        3.37      0.74 o
  -4  -1   5        1.01        1.54      0.47 o
  -3  -1   5       68.57       69.99      1.40 o
  -2  -1   5       16.83       21.39      0.67 o
  -1  -1   5     2177.59     2177.49     21.84 o
   0  -1   5      865.49      874.35      8.88 o
   1  -1   5      131.64      127.16      1.82 o
   2  -1   5      288.30      303.04      3.45 o
   3  -1   5       60.57       78.22      1.33 o
   4  -1   5       72.19       71.26      1.42 o
   5  -1   5       18.40       17.60      0.84 o
   6  -1   5       92.52       99.51      2.25 o
   7  -1   5       61.25       70.17      2.50 o
   8  -1   5      122.77      122.46      4.12 o
   9  -1   5       80.04       78.74      3.40 o
 -10   0   5       15.30       19.75      2.84 o
  -9   0   5       29.72       34.12      1.97 o
  -8   0   5      204.69      211.50      5.44 o
  -7   0   5      174.09      175.30      4.02 o
  -6   0   5       80.64       80.23      2.36 o
  -5   0   5        1.12        1.23      0.51 o
  -4   0   5       81.11       86.80      1.70 o
  -3   0   5      907.03      836.79      9.21 o
  -2   0   5      299.58      276.05      3.17 o
  -1   0   5     1979.14     1958.09     20.97 o
   0   0   5        0.83        2.78      0.28 o
   1   0   5      455.52      454.75      5.24 o
   2   0   5     1501.40     1618.99     17.41 o
   3   0   5      378.76      365.60      4.47 o
   4   0   5       58.47       56.72      1.25 o
   5   0   5      662.32      654.26      8.21 o
   6   0   5      315.92      287.07      5.97 o
   7   0   5      125.21      118.44      3.43 o
   8   0   5       26.04       36.52      4.70 o
   9   0   5       32.95       33.10      2.55 o
 -10   1   5       24.90       26.34      1.53 o
  -9   1   5       21.03       20.21      1.45 o
  -8   1   5       20.95       18.62      1.22 o
  -7   1   5      264.91      263.71      5.34 o
  -6   1   5        1.44        2.01      0.68 o
  -5   1   5     1013.19     1018.02     11.22 o
  -4   1   5      345.24      337.21      4.33 o
  -3   1   5       26.66       24.39      0.71 o
  -2   1   5       12.50        5.94      0.59 o
  -1   1   5        2.07        1.89      0.39 o
   0   1   5     2117.88     2276.93     23.88 o
   1   1   5      739.73      714.93      8.64 o
   2   1   5     1033.13     1046.89     13.90 o
   3   1   5      418.20      438.12      5.69 o
   4   1   5      367.46      366.70      5.56 o
   5   1   5       29.06       35.80      1.50 o
   6   1   5      194.93      188.79      4.59 o
   7   1   5       79.21       72.79      2.70 o
   8   1   5       38.34       40.21      2.83 o
 -10   2   5       43.68       38.97      4.63 o
  -9   2   5      165.15      172.61      8.51 o
  -8   2   5        0.74        0.44      1.21 o
  -7   2   5      145.95      145.07      2.66 o
  -6   2   5      669.76      646.17      8.59 o
  -5   2   5        4.29        4.49      0.45 o
  -4   2   5      668.15      656.93      7.37 o
  -3   2   5       41.53       57.51      1.10 o
  -2   2   5      602.78      624.41      6.95 o
  -1   2   5      616.96      622.05      7.62 o
   0   2   5     1776.46     1870.75     19.78 o
   1   2   5       85.51       76.60      1.95 o
   2   2   5      781.89      814.12      9.89 o
   3   2   5      403.10      402.65      5.96 o
   4   2   5      381.63      385.78      5.83 o
   5   2   5      188.77      183.44      4.36 o
   6   2   5        5.15        5.44      1.11 o
   7   2   5       44.43       39.95      2.58 o
   8   2   5       63.40       56.98      3.23 o
 -10   3   5       81.89       98.42      4.54 o
  -9   3   5       53.14       59.02      3.38 o
  -8   3   5      715.54      729.48     14.05 o
  -7   3   5      194.72      202.49      5.00 o
  -6   3   5      301.47      299.40      5.52 o
  -5   3   5       78.27       76.00      1.45 o
  -4   3   5      647.20      615.72      6.99 o
  -3   3   5     1164.39     1189.33     12.89 o
  -2   3   5      952.96      973.70     10.55 o
  -1   3   5       15.19       27.22      0.96 o
   0   3   5       43.11       51.80      1.06 o
   1   3   5      397.25      415.78      5.39 o
   2   3   5     1773.72     1859.59     31.53 o
   3   3   5     1485.59     1495.05     23.00 o
   4   3   5      112.77      116.85      2.77 o
   5   3   5       27.36       28.92      1.81 o
   6   3   5       62.80       66.49      2.59 o
   7   3   5       56.63       52.20      3.81 o
   8   3   5        3.82        6.82      1.85 o
 -10   4   5       94.66       97.05      4.64 o
  -9   4   5      216.03      230.81      7.23 o
  -8   4   5       19.89       23.51      1.87 o
  -7   4   5       55.23       57.97      2.36 o
  -6   4   5       47.47       45.80      1.73 o
  -5   4   5      152.70      143.12      3.11 o
  -4   4   5      675.43      636.28      7.53 o
  -3   4   5      482.42      476.02      5.87 o
  -2   4   5      172.29      178.34      2.64 o
  -1   4   5       45.78       41.23      1.09 o
   0   4   5      103.37       95.95      1.70 o
   1   4   5        9.93       12.50      0.90 o
   2   4   5      739.24      749.94     13.76 o
   3   4   5      438.76      437.02     13.79 o
   4   4   5      292.22      274.29     11.05 o
   5   4   5      440.71      401.95     15.08 o
   6   4   5        2.22        1.94      2.39 o
   7   4   5        0.80        2.84      2.39 o
  -9   5   5      215.75      213.59      6.81 o
  -8   5   5        3.79        4.48      1.27 o
  -7   5   5        8.02        6.85      1.01 o
  -6   5   5       75.36       75.09      2.22 o
  -5   5   5      217.11      228.01      4.29 o
  -4   5   5      587.97      595.38      7.71 o
  -3   5   5     1683.75     1644.97     22.96 o
  -2   5   5      437.14      444.20      5.86 o
  -1   5   5      786.37      827.23      9.89 o
   0   5   5      937.56      943.95     13.88 o
   1   5   5      268.23      286.82      8.10 o
   2   5   5       92.84      100.35      3.84 o
   3   5   5      286.32      265.78     10.75 o
   4   5   5      145.85      139.31      7.17 o
   5   5   5        1.56        3.43      2.54 o
   6   5   5       83.79       79.58      5.82 o
  -9   6   5        0.79       -0.51      1.42 o
  -8   6   5       74.72       72.54      2.77 o
  -7   6   5       24.45       23.74      1.80 o
  -6   6   5       34.07       40.41      2.06 o
  -5   6   5      237.19      215.45     12.62 o
  -4   6   5       29.11       27.34      1.61 o
  -3   6   5      484.54      485.65      8.52 o
  -2   6   5       62.05       64.42      2.15 o
  -1   6   5       12.79       13.22      1.57 o
   0   6   5      600.63      595.54     15.38 o
   1   6   5      124.38      133.49      6.57 o
   2   6   5      186.85      182.91      8.36 o
   3   6   5       71.51       77.49      5.38 o
   4   6   5        0.90        0.15      2.39 o
   5   6   5        3.71        8.96      2.99 o
   6   6   5       48.90       57.93      5.82 o
  -9   7   5        8.91        9.85      1.95 o
  -8   7   5        9.11        7.56      1.34 o
  -7   7   5       39.93       38.19      4.03 o
  -6   7   5      148.45      139.37      4.59 o
  -5   7   5      527.11      517.00      9.69 o
  -4   7   5       87.52       83.63      2.31 o
  -3   7   5      329.34      305.97      5.90 o
  -2   7   5       70.18       69.77      2.30 o
  -1   7   5        8.24       12.99      1.72 o
   0   7   5      499.28      493.86     11.41 o
   1   7   5      301.37      286.57      7.50 o
   2   7   5      151.68      149.01      7.76 o
   3   7   5        0.79        1.05      2.24 o
   4   7   5      124.15      131.99      7.47 o
   5   7   5       22.64       27.32      4.33 o
  -7   8   5      203.38      196.44      6.35 o
  -6   8   5      260.05      254.61     10.38 o
  -5   8   5       88.65       92.18      2.39 o
  -4   8   5       12.50       12.26      1.31 o
  -3   8   5        6.58        4.65      0.98 o
  -2   8   5      144.83      137.89      5.97 o
  -1   8   5      189.41      195.46      5.84 o
   0   8   5      355.14      383.61      9.52 o
   1   8   5      366.96      392.13      9.71 o
   2   8   5      476.30      517.37     18.66 o
   3   8   5        5.36        6.72      2.99 o
   4   8   5        4.61        3.88      2.69 o
  -7   9   5       52.06       48.68      4.48 o
  -6   9   5       19.84       15.53      2.84 o
  -5   9   5        6.66        6.12      1.20 o
  -4   9   5        3.76        4.27      0.94 o
  -3   9   5       13.89       13.74      1.33 o
  -2   9   5      105.35      111.76      9.11 o
  -1   9   5      199.04      204.85      9.48 o
   0   9   5      381.95      450.23     11.03 o
   1   9   5       64.68       61.88      6.12 o
   2   9   5        6.17        3.88      2.84 o
  -6  10   5       30.39       24.64      3.43 o
  -5  10   5      303.25      299.80      6.92 o
  -4  10   5      176.86      168.82      4.73 o
  -3  10   5       12.88       13.28      1.87 o
  -2  10   5      233.60      247.41      9.85 o
  -1  10   5      324.76      324.95      8.79 o
   0  10   5        4.78        1.09      1.72 o
   1  10   5      176.05      206.20     10.00 o
   0 -12   6       84.76       86.95      9.85 o
   1 -12   6      116.20      120.01      7.24 o
   2 -12   6        4.57        7.59      1.79 o
   3 -12   6        0.44        3.41      2.91 o
   4 -12   6       17.69       16.86      2.69 o
   5 -12   6      113.15      119.11      4.83 o
  -2 -11   6       20.98       26.73      4.03 o
  -1 -11   6      191.82      196.08      6.16 o
   0 -11   6       76.15       80.68      3.72 o
   1 -11   6      197.82      195.44      6.14 o
   2 -11   6        0.49       -0.95      1.25 o
   3 -11   6       38.35       36.19      2.78 o
   4 -11   6      675.16      659.51     15.30 o
   5 -11   6       60.67       62.15      3.40 o
   6 -11   6      104.09       98.88      6.94 o
   7 -11   6       19.56       17.83      5.90 o
  -3 -10   6      140.62      149.46      8.21 o
  -2 -10   6      117.50      117.51      7.02 o
  -1 -10   6        0.81        1.38      2.02 o
   0 -10   6      112.92      107.92      4.10 o
   1 -10   6      283.87      268.71      7.40 o
   2 -10   6     1428.65     1368.51     29.49 o
   3 -10   6      300.98      281.13      7.67 o
   4 -10   6      340.71      326.79      8.57 o
   5 -10   6       42.46       45.03      2.93 o
   6 -10   6        0.90       -0.77      1.27 o
   7 -10   6        5.07        1.59      1.36 o
  -5  -9   6       67.88       67.34      5.82 o
  -4  -9   6      367.66      411.06     16.13 o
  -3  -9   6       71.08       73.46      5.38 o
  -2  -9   6      198.05      197.58      5.80 o
  -1  -9   6        3.78        6.17      1.42 o
   0  -9   6      573.27      566.95     12.97 o
   1  -9   6      166.74      163.91      5.14 o
   2  -9   6       26.35       28.02      2.21 o
   3  -9   6      264.60      262.97      8.29 o
   4  -9   6      281.34      272.06      6.02 o
   5  -9   6      667.15      626.36     18.05 o
   6  -9   6      103.50      100.91      5.67 o
   7  -9   6       11.79       13.36      1.94 o
   8  -9   6       69.96       64.50      3.33 o
  -5  -8   6       23.38       21.05      3.73 o
  -4  -8   6       86.09       73.61      5.38 o
  -3  -8   6      187.71      180.52      8.51 o
  -2  -8   6      251.82      255.20      6.74 o
  -1  -8   6      378.51      383.73      9.23 o
   0  -8   6        0.58       -0.57      1.30 o
   1  -8   6       25.86       26.36      1.65 o
   2  -8   6      116.13      116.28      4.21 o
   3  -8   6      603.11      583.92     10.91 o
   4  -8   6       58.78       62.15      2.35 o
   5  -8   6       18.10       18.50      1.22 o
   6  -8   6       19.29       17.02      1.22 o
   7  -8   6       73.09       76.97      3.11 o
   8  -8   6       37.75       25.46      1.74 o
   9  -8   6      146.18      145.52      4.67 o
  -6  -7   6      123.40      116.08      4.90 o
  -5  -7   6       37.05       38.81      2.01 o
  -4  -7   6      195.63      202.56      4.25 o
  -3  -7   6      198.34      201.98      3.58 o
  -2  -7   6       77.28       76.98      2.18 o
  -1  -7   6      256.24      256.33      4.85 o
   0  -7   6       86.27       87.81      2.04 o
   1  -7   6      341.04      336.56      5.67 o
   2  -7   6      136.24      135.90      2.89 o
   3  -7   6      173.33      167.66      2.94 o
   4  -7   6       13.22       13.10      1.00 o
   5  -7   6      254.27      251.92      4.94 o
   6  -7   6      156.77      153.50      3.26 o
   7  -7   6      661.65      656.22     10.25 o
   8  -7   6        9.73       12.37      3.66 o
   9  -7   6        8.73        5.96      2.24 o
  -7  -6   6        3.91        1.86      1.46 o
  -6  -6   6      115.64      116.85      3.82 o
  -5  -6   6      242.88      244.68      4.91 o
  -4  -6   6      262.41      268.88      5.12 o
  -3  -6   6      490.16      487.93      6.99 o
  -2  -6   6       26.24       26.15      1.00 o
  -1  -6   6      109.06      113.97      1.91 o
   0  -6   6      509.66      502.05      7.16 o
   1  -6   6      292.09      268.08      4.25 o
   2  -6   6      199.89      226.94      3.37 o
   3  -6   6       36.72       34.64      1.37 o
   4  -6   6      117.85      115.93      3.70 o
   5  -6   6      161.15      163.97      3.90 o
   6  -6   6      435.09      434.39      7.10 o
   7  -6   6       56.26       44.83      2.47 o
   8  -6   6      225.20      231.88      6.24 o
   9  -6   6       27.23       26.03      2.15 o
  -7  -5   6       23.41       18.85      3.14 o
  -6  -5   6       69.49       67.56      3.29 o
  -5  -5   6       34.13       35.25      1.78 o
  -4  -5   6       37.89       29.29      1.29 o
  -3  -5   6        3.31        0.52      0.59 o
  -2  -5   6       76.68       79.34      1.54 o
  -1  -5   6      124.08      117.53      1.76 o
   0  -5   6       24.42       19.62      0.68 o
   1  -5   6       92.63       84.41      1.84 o
   2  -5   6      878.50      905.93     10.03 o
   3  -5   6        3.71        3.77      0.64 o
   4  -5   6       25.53       33.96      2.11 o
   5  -5   6      925.70      907.58     13.34 o
   6  -5   6       28.09       28.92      1.41 o
   7  -5   6      351.80      340.15      5.89 o
   8  -5   6       98.15      105.50      3.80 o
   9  -5   6       70.01       73.40      3.20 o
  -8  -4   6      102.03      100.43      4.05 o
  -7  -4   6       52.00       50.90      2.87 o
  -6  -4   6      189.42      175.53      4.37 o
  -5  -4   6       26.28       31.40      1.95 o
  -4  -4   6        0.57        0.89      0.70 o
  -3  -4   6      239.35      233.59      3.17 o
  -2  -4   6       15.89       13.49      0.69 o
  -1  -4   6        2.56        7.50      0.46 o
   0  -4   6      694.55      706.58      7.95 o
   1  -4   6      788.97      760.51      7.47 o
   2  -4   6      573.51      573.47      6.09 o
   3  -4   6      100.90       96.34      1.80 o
   4  -4   6      494.97      469.31      6.11 o
   5  -4   6      210.78      204.30      3.40 o
   6  -4   6        0.77        0.97      0.59 o
   7  -4   6       21.97       23.72      1.63 o
   8  -4   6       23.33       25.69      2.07 o
   9  -4   6      149.64      162.48     10.45 o
  -8  -3   6        7.99        7.34      2.91 o
  -7  -3   6       11.80        8.58      1.51 o
  -6  -3   6       28.60       17.77      1.58 o
  -5  -3   6      381.87      383.82      8.18 o
  -4  -3   6       22.46       20.59      1.34 o
  -3  -3   6       21.70       23.25      0.97 o
  -2  -3   6       18.47       22.75      0.68 o
  -1  -3   6       59.40       66.49      1.13 o
   0  -3   6       56.89       52.13      0.98 o
   1  -3   6       89.76       80.97      1.27 o
   2  -3   6      520.59      516.92      5.62 o
   3  -3   6      468.38      465.24      6.01 o
   4  -3   6       72.33       72.09      1.61 o
   5  -3   6      143.61      146.24      2.78 o
   6  -3   6        1.26        1.37      0.72 o
   7  -3   6       78.43       85.15      2.39 o
   8  -3   6      172.33      172.08      7.02 o
   9  -3   6       53.76       46.74      3.43 o
  -9  -2   6       30.50       25.74      2.17 o
  -8  -2   6        4.89        5.98      1.64 o
  -7  -2   6      100.96      102.05      3.09 o
  -6  -2   6       68.43       62.58      2.28 o
  -5  -2   6       76.83       74.37      2.20 o
  -4  -2   6      104.02       92.21      1.79 o
  -3  -2   6       98.67      100.15      1.59 o
  -2  -2   6     1729.45     1752.48     16.57 o
  -1  -2   6      429.94      420.37      4.13 o
   0  -2   6       47.11       34.33      0.79 o
   1  -2   6      692.89      672.06      6.64 o
   2  -2   6       45.69       30.08      0.83 o
   3  -2   6      615.76      613.83      6.98 o
   4  -2   6      512.34      521.46      6.68 o
   5  -2   6      362.51      346.12      4.79 o
   6  -2   6      330.84      326.06      5.20 o
   7  -2   6      622.85      589.97      9.60 o
   8  -2   6       36.76       39.96      2.55 o
   9  -2   6       18.37       19.02      2.17 o
  -9  -1   6       23.70       22.21      1.96 o
  -8  -1   6       87.37       84.22      3.20 o
  -7  -1   6       43.71       39.76      1.98 o
  -6  -1   6      370.51      377.07      7.32 o
  -5  -1   6      235.50      224.69      4.75 o
  -4  -1   6      460.47      464.22      6.12 o
  -3  -1   6      158.93      133.73      2.44 o
  -2  -1   6       60.47       49.21      1.01 o
  -1  -1   6      337.40      350.54      3.92 o
   0  -1   6      842.09      783.79      8.11 o
   1  -1   6      773.05      793.27      8.25 o
   2  -1   6     1124.90     1159.71     14.02 o
   3  -1   6        2.76        2.28      0.46 o
   4  -1   6      356.35      321.44      4.45 o
   5  -1   6      909.42      896.30     11.00 o
   6  -1   6      234.48      244.65      4.70 o
   7  -1   6        0.76        0.69      0.92 o
   8  -1   6      100.53      108.22      3.91 o
   9  -1   6        3.50        5.55      1.51 o
  -9   0   6        1.26        0.90      1.07 o
  -8   0   6      214.92      217.80     11.12 o
  -7   0   6      160.99      164.91      3.91 o
  -6   0   6      347.52      351.54      6.81 o
  -5   0   6      433.92      424.27      5.94 o
  -4   0   6      495.93      463.12      6.09 o
  -3   0   6      146.47      131.07      2.20 o
  -2   0   6      484.60      466.16      5.13 o
  -1   0   6      405.57      376.45      4.94 o
   0   0   6     1084.12     1102.22     11.18 o
   1   0   6       99.25      106.16      1.58 o
   2   0   6       57.39       54.63      1.20 o
   3   0   6       61.27       59.60      1.39 o
   4   0   6      137.54      146.55      2.75 o
   5   0   6      164.11      157.48      2.91 o
   6   0   6      522.51      492.38     10.15 o
   7   0   6      163.09      168.22      4.35 o
   8   0   6       36.69       40.39      2.76 o
  -9   1   6       59.50       64.24      2.38 o
  -8   1   6       86.02       88.62      2.94 o
  -7   1   6      303.99      308.01      5.46 o
  -6   1   6     1131.04     1112.89     16.43 o
  -5   1   6      218.25      228.95      3.44 o
  -4   1   6       84.33       84.01      1.66 o
  -3   1   6      744.71      690.99      8.68 o
  -2   1   6     1041.93      994.99     11.93 o
  -1   1   6     2450.83     2522.33     29.10 o
   0   1   6      213.56      201.07      2.82 o
   1   1   6      394.41      384.58      4.64 o
   2   1   6       34.06       35.78      1.18 o
   3   1   6       55.22       52.29      1.87 o
   4   1   6      104.56      101.93      2.51 o
   5   1   6      235.56      255.89      4.84 o
   6   1   6      237.05      237.01      5.44 o
   7   1   6       58.44       53.69      2.87 o
   8   1   6       57.35       62.47      3.29 o
  -9   2   6      240.18      258.34      8.02 o
  -8   2   6      214.66      219.91      7.99 o
  -7   2   6      257.52      259.79      5.73 o
  -6   2   6      374.01      361.48      7.91 o
  -5   2   6       21.03       19.11      0.91 o
  -4   2   6       49.09       54.78      2.43 o
  -3   2   6      345.82      341.78      4.56 o
  -2   2   6       25.53       26.15      1.02 o
  -1   2   6     1161.02     1159.37     14.95 o
   0   2   6      354.57      359.43      5.22 o
   1   2   6       23.10       23.05      0.99 o
   2   2   6        4.09        4.59      0.64 o
   3   2   6       25.29       25.10      1.17 o
   4   2   6       54.36       50.28      1.83 o
   5   2   6      114.94      120.18      3.42 o
   6   2   6        0.78        0.56      1.01 o
   7   2   6      113.24      114.78      4.40 o
   8   2   6        3.67        5.34      3.21 o
  -9   3   6      306.78      336.23     11.95 o
  -8   3   6       30.58       35.53      4.63 o
  -7   3   6       58.09       63.61      3.17 o
  -6   3   6       17.87       20.48      0.82 o
  -5   3   6        0.97        0.98      0.42 o
  -4   3   6       18.72       19.78      0.94 o
  -3   3   6      830.90      874.95     11.53 o
  -2   3   6      677.96      665.48      8.93 o
  -1   3   6      182.31      172.17      2.90 o
   0   3   6        6.85        3.61      0.60 o
   1   3   6        2.62        3.12      0.64 o
   2   3   6        0.89        1.39      0.70 o
   3   3   6     1634.26     1654.19     24.61 o
   4   3   6      235.10      227.11     11.42 o
   5   3   6       61.56       64.75      4.55 o
   6   3   6        3.05        1.49      1.40 o
   7   3   6       38.10       42.91      3.08 o
  -9   4   6       90.52      101.72      5.82 o
  -8   4   6       27.63       28.22      2.13 o
  -7   4   6       34.40       36.38      2.56 o
  -6   4   6        0.68        0.98      0.92 o
  -5   4   6        2.45        3.08      0.46 o
  -4   4   6      271.50      275.23      5.44 o
  -3   4   6      379.16      346.65     12.69 o
  -2   4   6      123.04      116.90      3.00 o
  -1   4   6        0.75        1.62      0.61 o
   0   4   6       77.57       81.42      3.08 o
   1   4   6        1.78        2.35      0.70 o
   2   4   6      485.52      495.14      9.18 o
   3   4   6      125.81      117.51      6.27 o
   4   4   6      505.16      474.82     17.17 o
   5   4   6        1.91        2.24      2.09 o
   6   4   6       91.41      105.12      6.72 o
  -9   5   6      120.28      115.21      5.30 o
  -8   5   6       22.11       24.14      2.21 o
  -7   5   6       29.99       30.11      2.04 o
  -6   5   6        0.76        0.33      1.06 o
  -5   5   6       28.73       26.70      1.21 o
  -4   5   6      612.48      573.67      8.69 o
  -3   5   6      120.44      135.28      3.14 o
  -2   5   6       36.41       38.13      1.55 o
  -1   5   6      194.37      176.39      5.11 o
   0   5   6      453.97      454.33     11.09 o
   1   5   6      122.56      136.03      3.39 o
   2   5   6      274.68      274.59     11.05 o
   3   5   6      187.96      166.93      8.21 o
   4   5   6      274.80      275.48     11.65 o
   5   5   6        2.81        2.39      2.39 o
   6   5   6       24.68       22.40      3.88 o
  -9   6   6        8.99       10.17      2.04 o
  -8   6   6       32.12       34.37      2.84 o
  -7   6   6      153.75      157.45      5.33 o
  -6   6   6     1123.31     1048.74     22.06 o
  -5   6   6      170.06      171.23      4.33 o
  -4   6   6        9.10        8.73      0.93 o
  -3   6   6       15.04       14.69      1.18 o
  -2   6   6       51.09       47.88      3.33 o
  -1   6   6      243.59      233.77      4.93 o
   0   6   6      218.05      212.98      5.84 o
   1   6   6      552.14      547.53     18.81 o
   2   6   6      561.40      545.74     19.11 o
   3   6   6      245.54      260.55     11.35 o
   4   6   6       84.29       83.62      5.97 o
   5   6   6       14.07       12.69      3.43 o
  -8   7   6       74.07       64.65      4.93 o
  -7   7   6       89.34       91.86      3.90 o
  -6   7   6        7.28       11.05      1.74 o
  -5   7   6      568.69      544.27      9.44 o
  -4   7   6      131.16      126.95      3.13 o
  -3   7   6       45.91       40.39      1.88 o
  -2   7   6        4.41        4.28      1.03 o
  -1   7   6        4.00        5.93      1.15 o
   0   7   6      246.12      236.06     10.00 o
   1   7   6      386.24      373.28     14.18 o
   2   7   6       29.12       30.31      4.03 o
   3   7   6        0.84        0.75      2.54 o
   4   7   6       30.97       33.00      4.63 o
  -8   8   6        0.63       -1.48      1.48 o
  -7   8   6       94.68       98.22      4.40 o
  -6   8   6      385.28      391.83     15.08 o
  -5   8   6      268.99      270.65      5.37 o
  -4   8   6      175.20      168.07      3.90 o
  -3   8   6      221.19      228.13      4.96 o
  -2   8   6      378.89      373.39      7.32 o
  -1   8   6      292.94      306.47      6.91 o
   0   8   6      182.42      202.92      9.41 o
   1   8   6      214.56      224.87     10.30 o
   2   8   6       22.20       18.22      3.88 o
   3   8   6       52.45       47.93      5.38 o
  -7   9   6        2.54        1.49      2.24 o
  -6   9   6        6.73        6.57      2.54 o
  -5   9   6       66.39       67.31      2.20 o
  -4   9   6      147.40      142.52      3.65 o
  -3   9   6       35.41       33.82      2.02 o
  -2   9   6      312.09      321.89      6.67 o
  -1   9   6      196.57      192.60      4.77 o
   0   9   6        4.56        2.99      2.84 o
   1   9   6       20.75       16.57      3.73 o
  -5  10   6       58.23       61.48      5.60 o
  -4  10   6      177.81      187.35      7.24 o
  -3  10   6       57.33       55.95      5.00 o
  -2  10   6        5.14        2.93      1.30 o
  -1  10   6        0.97       -0.58      1.44 o
   1 -12   7       43.98       45.44      3.29 o
   2 -12   7        2.42        5.23      1.74 o
   3 -12   7        2.06        2.39      1.48 o
   4 -12   7      184.62      184.72      6.25 o
  -1 -11   7       61.48       65.92      3.44 o
   0 -11   7      109.18      106.74      4.34 o
   1 -11   7      215.31      223.15     10.45 o
   2 -11   7      201.53      189.19     15.45 o
   3 -11   7      258.49      250.27      7.37 o
   4 -11   7       14.46       14.66      5.67 o
   5 -11   7       77.72       83.76      3.89 o
   6 -11   7       28.70       30.33      2.68 o
  -3 -10   7      160.89      155.44      8.51 o
  -2 -10   7       54.40       48.94      3.66 o
  -1 -10   7      307.34      310.32      8.29 o
   0 -10   7       27.78       24.10      6.35 o
   1 -10   7      138.34      135.67      4.78 o
   2 -10   7       34.12       34.00      2.57 o
   3 -10   7       62.44       60.66      3.16 o
   4 -10   7       86.96       84.35      3.69 o
   5 -10   7       54.63       58.02      3.10 o
   6 -10   7        1.28        1.52      1.36 o
   7 -10   7       20.24       21.13      2.33 o
  -4  -9   7        1.76        0.00      2.39 o
  -3  -9   7      129.30      152.45      7.91 o
  -2  -9   7       94.95       98.12      3.87 o
  -1  -9   7      251.05      251.38      6.91 o
   0  -9   7      294.30      301.24      7.93 o
   1  -9   7       21.94       21.75      2.10 o
   2  -9   7       42.66       46.99      2.18 o
   3  -9   7        1.75        1.60      1.14 o
   4  -9   7        1.45        1.81      0.97 o
   5  -9   7      122.48      116.52      3.85 o
   6  -9   7       42.64       35.94      3.14 o
   7  -9   7        5.65        5.05      1.51 o
   8  -9   7       36.94       38.65      3.51 o
  -5  -8   7        0.97        3.88      2.54 o
  -4  -8   7       96.46       97.05      6.27 o
  -3  -8   7       16.11       18.60      2.16 o
  -2  -8   7      173.47      184.44      4.56 o
  -1  -8   7      171.04      183.41      4.55 o
   0  -8   7      124.42      123.79      3.49 o
   1  -8   7       14.26       15.49      1.44 o
   2  -8   7       94.84       84.25      2.75 o
   3  -8   7      155.47      144.14      3.84 o
   4  -8   7       79.16       73.29      2.17 o
   5  -8   7       49.78       50.09      1.83 o
   6  -8   7       99.64       98.91      2.64 o
   7  -8   7       33.47       34.17      1.94 o
   8  -8   7        9.24        7.13      1.49 o
  -6  -7   7      173.00      174.60      4.84 o
  -5  -7   7        5.85        3.60      1.30 o
  -4  -7   7        1.22       -0.03      1.77 o
  -3  -7   7       10.78        8.24      1.02 o
  -2  -7   7       12.52       12.39      1.11 o
  -1  -7   7        0.58        0.24      1.07 o
   0  -7   7        8.72        8.56      0.92 o
   1  -7   7        1.54        1.65      0.76 o
   2  -7   7       74.57       74.03      1.83 o
   3  -7   7       30.39       31.06      1.32 o
   4  -7   7      246.47      255.56      4.72 o
   5  -7   7       67.11       69.59      2.09 o
   6  -7   7      159.84      160.64      4.72 o
   7  -7   7       38.93       35.77      1.86 o
   8  -7   7        1.16        1.16      1.24 o
  -7  -6   7        2.54        2.68      1.40 o
  -6  -6   7       35.59       38.39      2.32 o
  -5  -6   7       34.93       39.04      1.98 o
  -4  -6   7      301.14      305.48      5.64 o
  -3  -6   7      196.48      208.28      3.65 o
  -2  -6   7        1.54        0.87      0.54 o
  -1  -6   7       87.31       85.09      1.67 o
   0  -6   7      267.42      277.13      3.99 o
   1  -6   7       16.56       14.86      1.32 o
   2  -6   7       66.70       63.67      1.81 o
   3  -6   7      381.51      369.54      5.46 o
   4  -6   7      176.57      174.78      3.51 o
   5  -6   7      376.05      370.57      6.28 o
   6  -6   7      220.34      218.97      4.27 o
   7  -6   7      135.34      137.94      3.53 o
   8  -6   7       90.27       92.61      3.58 o
   9  -6   7       67.05       70.38      4.11 o
  -7  -5   7       72.58       84.56      3.69 o
  -6  -5   7       22.50       19.60      1.78 o
  -5  -5   7      110.28      106.97      2.85 o
  -4  -5   7        4.20        1.04      0.72 o
  -3  -5   7      178.36      171.86      2.85 o
  -2  -5   7      147.17      133.88      2.19 o
  -1  -5   7       34.34       29.49      0.92 o
   0  -5   7        2.21        3.11      0.54 o
   1  -5   7      365.56      378.72      4.33 o
   2  -5   7      113.02      107.77      2.18 o
   3  -5   7      589.81      566.21      8.79 o
   4  -5   7      209.01      195.14      5.71 o
   5  -5   7       61.56       59.73      2.00 o
   6  -5   7       22.36       26.02      1.44 o
   7  -5   7      172.66      167.99      7.54 o
   8  -5   7      117.38      121.43      4.27 o
   9  -5   7      208.28      229.99      6.72 o
  -8  -4   7       12.55       12.19      1.93 o
  -7  -4   7        2.52        0.46      1.36 o
  -6  -4   7       21.12       26.86      3.28 o
  -5  -4   7       18.54       21.44      1.43 o
  -4  -4   7      412.76      389.36      5.83 o
  -3  -4   7      673.54      669.63      7.35 o
  -2  -4   7      211.86      202.62      2.71 o
  -1  -4   7       72.90       83.14      1.36 o
   0  -4   7      121.82      126.99      1.88 o
   1  -4   7      195.61      187.44      3.60 o
   2  -4   7      659.75      649.65      7.90 o
   3  -4   7      320.70      315.91      4.75 o
   4  -4   7      329.74      328.65      4.96 o
   5  -4   7      277.01      281.09      4.45 o
   6  -4   7       75.11       78.03      2.69 o
   7  -4   7      152.69      151.20      4.66 o
   8  -4   7       34.59       28.93      2.37 o
   9  -4   7      246.97      253.24      7.07 o
  -8  -3   7       21.23       19.97      2.10 o
  -7  -3   7       81.57       73.72      6.57 o
  -6  -3   7       55.96       52.30      2.24 o
  -5  -3   7      534.73      512.58      8.13 o
  -4  -3   7     1082.78     1095.19     13.16 o
  -3  -3   7      902.29      907.70      9.74 o
  -2  -3   7      401.83      389.35      4.24 o
  -1  -3   7        0.98        1.09      0.37 o
   0  -3   7      475.14      440.87      5.18 o
   1  -3   7      261.96      263.73      3.44 o
   2  -3   7      396.83      377.72      4.31 o
   3  -3   7      321.13      315.53      4.40 o
   4  -3   7      521.98      519.91     10.60 o
   5  -3   7       79.09       76.55      2.09 o
   6  -3   7        6.07        5.45      0.88 o
   7  -3   7      318.37      327.31      8.37 o
   8  -3   7      209.12      223.77      6.35 o
   9  -3   7        6.61       13.59      2.39 o
  -8  -2   7        4.08        4.86      1.46 o
  -7  -2   7       67.33       61.38      2.76 o
  -6  -2   7      105.50      105.68      4.78 o
  -5  -2   7       95.94       93.07      2.18 o
  -4  -2   7        3.02        3.00      0.54 o
  -3  -2   7       36.58       34.63      1.05 o
  -2  -2   7     1817.34     1850.67     18.87 o
  -1  -2   7       94.41      103.50      1.65 o
   0  -2   7      248.90      240.16      3.16 o
   1  -2   7      297.82      277.89      3.32 o
   2  -2   7      253.21      244.37      3.36 o
   3  -2   7      152.46      153.55      2.59 o
   4  -2   7       41.10       41.76      1.43 o
   5  -2   7        5.99        5.84      0.78 o
   6  -2   7       70.39       74.10      2.43 o
   7  -2   7       79.29       85.26      3.98 o
   8  -2   7       84.13       87.11      3.61 o
  -9  -1   7      151.88      154.69      6.20 o
  -8  -1   7      143.06      145.23      4.47 o
  -7  -1   7      114.94      111.59      3.78 o
  -6  -1   7      258.05      261.96      4.92 o
  -5  -1   7      176.99      171.81      3.52 o
  -4  -1   7      814.89      809.65     10.18 o
  -3  -1   7        5.73        5.32      0.54 o
  -2  -1   7      172.54      170.02      2.31 o
  -1  -1   7      887.30      864.51      9.75 o
   0  -1   7      701.17      679.58      8.28 o
   1  -1   7     3766.31     3880.47     40.31 o
   2  -1   7       93.12       94.48      2.34 o
   3  -1   7        0.67        1.24      0.51 o
   4  -1   7       11.95       13.76      0.96 o
   5  -1   7      255.18      235.28      3.94 o
   6  -1   7       22.21       24.55      1.71 o
   7  -1   7       43.00       48.19      2.72 o
   8  -1   7       32.13       33.16      2.55 o
  -9   0   7        6.99        9.56      1.55 o
  -8   0   7      225.74      227.13      6.02 o
  -7   0   7      378.62      388.31      7.60 o
  -6   0   7      536.99      537.14     10.88 o
  -5   0   7      391.44      395.08      7.81 o
  -4   0   7     1192.96     1146.11     14.04 o
  -3   0   7       38.38       39.78      1.17 o
  -2   0   7       39.11       42.58      1.26 o
  -1   0   7      905.15      919.17     12.12 o
   0   0   7      210.30      195.67      3.25 o
   1   0   7       84.56       74.26      1.37 o
   2   0   7        3.71        3.75      0.65 o
   3   0   7        1.25        0.28      0.61 o
   4   0   7        1.17        2.92      0.82 o
   5   0   7       39.71       42.84      2.64 o
   6   0   7      157.63      149.02      4.01 o
   7   0   7       45.39       48.65      2.87 o
   8   0   7       82.23       90.08      3.91 o
  -9   1   7       13.93       16.95      1.28 o
  -8   1   7       42.31       45.40      1.94 o
  -7   1   7      382.19      382.19      8.56 o
  -6   1   7        1.30        3.27      0.93 o
  -5   1   7       51.05       51.90      1.81 o
  -4   1   7      102.16      102.98      2.16 o
  -3   1   7       15.99       15.62      0.84 o
  -2   1   7      286.24      289.03      4.40 o
  -1   1   7      344.58      343.76      5.09 o
   0   1   7       59.98       57.71      1.53 o
   1   1   7       32.11       28.38      1.20 o
   2   1   7      135.68      139.00      2.62 o
   3   1   7       12.45       13.49      1.03 o
   4   1   7       68.56       66.31      2.39 o
   5   1   7      232.43      231.27      5.30 o
   6   1   7      505.16      477.70     13.24 o
   7   1   7       52.05       46.69      3.12 o
  -9   2   7       30.24       30.53      2.84 o
  -8   2   7      104.60      112.53      2.83 o
  -7   2   7       20.47       21.94      1.25 o
  -6   2   7       26.40       27.41      1.30 o
  -5   2   7       25.98       25.44      1.15 o
  -4   2   7      237.27      230.78      3.80 o
  -3   2   7       86.34       88.41      1.93 o
  -2   2   7       12.16       12.70      0.83 o
  -1   2   7       82.53       73.10      1.77 o
   0   2   7      351.81      346.25      5.17 o
   1   2   7       12.20       13.66      0.93 o
   2   2   7      103.74      101.24      3.66 o
   3   2   7       11.15        8.58      1.22 o
   4   2   7      883.63      886.05     20.17 o
   5   2   7      122.94      136.58      3.85 o
   6   2   7      124.91      126.95      6.77 o
   7   2   7        0.49        1.69      1.51 o
  -9   3   7       37.38       38.74      3.22 o
  -8   3   7        2.13        2.15      1.64 o
  -7   3   7        6.95        8.29      1.43 o
  -6   3   7       28.42       30.31      2.11 o
  -5   3   7       41.52       42.32      2.04 o
  -4   3   7      186.28      189.57      4.06 o
  -3   3   7      439.85      398.04      6.34 o
  -2   3   7      843.21      771.83     11.37 o
  -1   3   7        4.58        5.83      0.86 o
   0   3   7        1.32        1.83      0.71 o
   1   3   7      906.63      899.41     13.64 o
   2   3   7      995.00     1000.68     17.13 o
   3   3   7     1409.44     1420.08     23.87 o
   4   3   7      195.73      185.82      5.89 o
   5   3   7      177.70      178.28      8.81 o
   6   3   7        0.54        1.64      2.09 o
  -9   4   7        1.91        0.29      1.57 o
  -8   4   7        6.63        5.03      1.68 o
  -7   4   7      109.72      119.50      3.79 o
  -6   4   7       37.89       39.71      1.39 o
  -5   4   7      195.13      191.93      4.20 o
  -4   4   7     1377.00     1257.57     20.94 o
  -3   4   7      462.99      475.86      7.41 o
  -2   4   7      372.03      388.09      6.24 o
  -1   4   7       21.47       19.03      1.14 o
   0   4   7      211.50      214.19      3.94 o
   1   4   7     1243.09     1214.08     24.53 o
   2   4   7        7.23        6.18      1.17 o
   3   4   7      458.38      451.21     22.02 o
   4   4   7       82.18       83.02      5.67 o
   5   4   7      295.15      289.82     12.24 o
   6   4   7      150.12      163.05      8.81 o
  -9   5   7      331.84      359.03     10.29 o
  -8   5   7       56.97       57.96      3.47 o
  -7   5   7        1.01        2.39      1.42 o
  -6   5   7       41.86       38.22      3.88 o
  -5   5   7        8.17        8.22      1.12 o
  -4   5   7       20.73       28.66      1.67 o
  -3   5   7      456.73      421.97      9.36 o
  -2   5   7      175.29      172.01      3.80 o
  -1   5   7     1033.23      981.31     16.16 o
   0   5   7      101.88      104.01      2.89 o
   1   5   7       73.63       76.06      5.34 o
   2   5   7        4.57        5.73      1.51 o
   3   5   7       74.90       68.98      5.23 o
   4   5   7       25.75       28.52      4.03 o
   5   5   7        6.18        0.45      2.54 o
  -8   6   7      154.05      143.13      5.38 o
  -7   6   7      169.52      147.97      7.47 o
  -6   6   7      334.47      337.90     12.99 o
  -5   6   7       72.69       73.31      2.48 o
  -4   6   7        2.92        4.10      1.02 o
  -3   6   7       99.32       96.84      7.99 o
  -2   6   7      204.92      215.66      5.70 o
  -1   6   7      407.62      378.79      8.96 o
   0   6   7      462.11      436.92     10.22 o
   1   6   7      332.04      316.41      8.10 o
   2   6   7      142.50      145.72     13.81 o
   3   6   7      134.80      135.28      7.61 o
   4   6   7       10.43        6.72      2.99 o
  -8   7   7      228.17      219.49     10.00 o
  -7   7   7       74.54       80.48      5.52 o
  -6   7   7       40.98       34.19      3.88 o
  -5   7   7       73.64       74.91      2.57 o
  -4   7   7       10.42        8.57      1.19 o
  -3   7   7      181.61      176.15      6.50 o
  -2   7   7      109.84      109.67      5.30 o
  -1   7   7        0.69        2.46      2.31 o
   0   7   7      124.77      121.91      4.30 o
   1   7   7      182.45      187.68      5.77 o
   2   7   7        3.62       10.21      2.00 o
   3   7   7       15.74       21.95      4.03 o
  -7   8   7        1.95       -1.49      2.09 o
  -6   8   7       41.99       40.61      4.48 o
  -5   8   7      173.17      170.94      4.52 o
  -4   8   7      196.48      201.70      5.44 o
  -3   8   7        7.55        8.31      1.49 o
  -2   8   7        6.80        5.90      1.35 o
  -1   8   7       27.34       29.02      2.43 o
   0   8   7        5.04        3.41      2.91 o
   1   8   7        1.03        2.33      2.31 o
   2   8   7      335.65      388.54     10.24 o
  -5   9   7      209.68      208.50      4.67 o
  -4   9   7        2.87        1.34      1.41 o
  -3   9   7       92.91       77.12      4.06 o
  -2   9   7       25.16       23.90      5.75 o
  -1   9   7       10.84       12.51      2.91 o
   0   9   7       41.40       46.29      3.58 o
  -1 -11   8        5.48        5.70      1.65 o
   0 -11   8       10.42       15.71      2.10 o
   1 -11   8      447.82      442.57     15.38 o
   2 -11   8      137.42      136.78      5.05 o
   3 -11   8       22.87       20.93      2.37 o
   4 -11   8       65.24       68.43      3.53 o
   5 -11   8        0.60       -0.45      1.49 o
  -2 -10   8      177.57      191.19      7.17 o
  -1 -10   8       96.49      101.26      4.08 o
   0 -10   8        0.50        2.27      1.36 o
   1 -10   8       79.56       73.08      3.48 o
   2 -10   8       51.82       50.04      3.06 o
   3 -10   8       56.62       57.39      3.16 o
   4 -10   8      227.75      218.19      6.63 o
   5 -10   8       74.11       68.21      3.42 o
   6 -10   8       52.48       56.17      3.40 o
  -4  -9   8       27.08       36.43      4.48 o
  -3  -9   8       60.19       64.06      5.23 o
  -2  -9   8        2.60        4.92      1.53 o
  -1  -9   8        3.59        3.92      2.39 o
   0  -9   8       63.92       67.97      2.75 o
   1  -9   8        6.14        7.92      1.32 o
   2  -9   8       25.48       28.94      1.98 o
   3  -9   8       26.19       27.71      1.89 o
   4  -9   8        1.32        0.77      0.97 o
   5  -9   8       99.96      102.98      6.64 o
   6  -9   8      305.99      295.76      6.31 o
   7  -9   8        9.77       10.68      1.42 o
  -5  -8   8        1.98        3.28      2.69 o
  -4  -8   8        3.98        5.82      2.54 o
  -3  -8   8        4.96        5.01      1.25 o
  -2  -8   8      339.62      344.04      7.31 o
  -1  -8   8      313.83      322.96      6.92 o
   0  -8   8      172.63      172.66      4.39 o
   1  -8   8       68.77       69.99      2.61 o
   2  -8   8       13.92       12.95      1.38 o
   3  -8   8       17.46       20.67      1.59 o
   4  -8   8      319.37      312.67      5.03 o
   5  -8   8      475.33      483.25      7.34 o
   6  -8   8      101.43      108.57      3.24 o
   7  -8   8      103.08      111.49      3.37 o
  -5  -7   8       32.17       41.27      4.48 o
  -4  -7   8        9.94       11.86      1.83 o
  -3  -7   8       15.86       16.23      1.34 o
  -2  -7   8       32.01       36.76      2.06 o
  -1  -7   8      496.70      499.98      9.66 o
   0  -7   8      239.39      228.40      4.39 o
   1  -7   8        1.31        0.49      0.73 o
   2  -7   8       39.50       38.23      1.40 o
   3  -7   8      397.39      411.66      6.13 o
   4  -7   8        6.62        6.54      0.84 o
   5  -7   8      217.60      214.34      4.31 o
   6  -7   8       25.74       29.71      1.83 o
   7  -7   8       93.78      103.40      3.29 o
   8  -7   8       53.51       51.60      2.96 o
  -6  -6   8        6.25        5.47      1.44 o
  -5  -6   8       25.48       27.96      1.97 o
  -4  -6   8       31.29       39.71      1.69 o
  -3  -6   8      141.09      149.53      2.99 o
  -2  -6   8      580.50      553.70      7.88 o
  -1  -6   8      238.26      246.25      4.05 o
   0  -6   8      533.68      532.46      8.52 o
   1  -6   8      433.32      448.72      6.48 o
   2  -6   8       33.74       31.12      1.38 o
   3  -6   8       17.46       17.76      1.22 o
   4  -6   8       25.42       25.58      1.44 o
   5  -6   8      213.15      216.50      4.30 o
   6  -6   8      352.36      351.96      6.93 o
   7  -6   8       22.68       22.04      1.64 o
   8  -6   8       61.68       61.54      3.08 o
  -7  -5   8        3.32        4.85      1.40 o
  -6  -5   8       64.04       67.22      2.72 o
  -5  -5   8        6.59        9.92      1.17 o
  -4  -5   8      386.17      372.53      5.28 o
  -3  -5   8      233.40      226.56      3.61 o
  -2  -5   8      256.91      265.81      3.97 o
  -1  -5   8      249.13      256.65      3.46 o
   0  -5   8      128.77      130.40      2.39 o
   1  -5   8      210.51      202.85      3.45 o
   2  -5   8      345.15      334.31      5.07 o
   3  -5   8     1050.24     1030.04     13.44 o
   4  -5   8      370.10      363.45      6.22 o
   5  -5   8       65.24       61.00      1.98 o
   6  -5   8        6.07        7.29      1.11 o
   7  -5   8        4.56        3.98      2.09 o
   8  -5   8       85.56      100.07      4.93 o
  -7  -4   8       30.14       33.54      2.22 o
  -6  -4   8      146.90      137.86      6.70 o
  -5  -4   8      186.73      181.78      3.54 o
  -4  -4   8       81.44       88.09      1.98 o
  -3  -4   8      251.34      260.09      3.61 o
  -2  -4   8       48.97       46.58      1.17 o
  -1  -4   8        0.61        0.45      0.56 o
   0  -4   8        2.99        2.44      0.68 o
   1  -4   8       58.42       55.31      1.31 o
   2  -4   8      399.97      404.47      5.36 o
   3  -4   8      174.27      162.19      2.96 o
   4  -4   8      312.63      324.21      5.64 o
   5  -4   8       25.23       26.75      1.47 o
   6  -4   8       17.10       14.05      1.34 o
   7  -4   8       14.44       14.00      1.76 o
   8  -4   8        1.19        1.41      1.42 o
  -8  -3   8       37.67       40.77      2.79 o
  -7  -3   8       12.41       15.30      1.56 o
  -6  -3   8       11.68        8.94      1.24 o
  -5  -3   8      444.84      435.61      7.88 o
  -4  -3   8      435.82      444.64      5.99 o
  -3  -3   8     1094.00     1099.69     12.35 o
  -2  -3   8      154.09      159.28      2.30 o
  -1  -3   8      240.68      247.86      3.38 o
   0  -3   8       62.40       64.75      1.42 o
   1  -3   8      250.22      229.46      3.34 o
   2  -3   8      275.97      280.77      4.02 o
   3  -3   8      945.85      923.76     13.59 o
   4  -3   8       83.55       87.48      2.31 o
   5  -3   8       69.95       70.50      2.55 o
   6  -3   8       37.42       38.74      2.24 o
   7  -3   8       44.86       48.76      2.76 o
   8  -3   8       30.36       36.07      2.76 o
  -8  -2   8        6.38        7.78      1.33 o
  -7  -2   8       23.90       20.76      2.01 o
  -6  -2   8       72.28       68.77      2.46 o
  -5  -2   8      267.53      266.49      4.42 o
  -4  -2   8       15.57       14.99      0.92 o
  -3  -2   8        0.57        1.87      0.61 o
  -2  -2   8       50.88       46.21      1.35 o
  -1  -2   8      208.32      217.73      3.33 o
   0  -2   8      152.77      159.39      2.40 o
   1  -2   8      112.76      117.93      1.95 o
   2  -2   8        0.67        0.69      0.48 o
   3  -2   8        7.26       10.60      0.89 o
   4  -2   8       71.85       71.35      1.86 o
   5  -2   8        0.72        0.16      0.70 o
   6  -2   8        5.23        6.45      1.18 o
   7  -2   8      174.25      177.58      5.34 o
   8  -2   8      121.85      118.01      4.40 o
  -8  -1   8       21.95       18.70      1.65 o
  -7  -1   8      116.98      132.10      3.66 o
  -6  -1   8       50.17       49.32      1.86 o
  -5  -1   8       26.33       26.56      1.47 o
  -4  -1   8        3.89        5.52      1.21 o
  -3  -1   8        0.59        0.77      0.52 o
  -2  -1   8      786.24      758.53     10.30 o
  -1  -1   8        9.88        9.79      0.83 o
   0  -1   8      298.16      288.25      4.53 o
   1  -1   8       87.49       85.52      1.94 o
   2  -1   8      181.83      176.66      2.59 o
   3  -1   8       24.98       26.87      1.36 o
   4  -1   8       82.60       79.80      2.03 o
   5  -1   8      294.87      284.36      5.21 o
   6  -1   8      213.02      214.23      6.06 o
   7  -1   8      122.34      140.02      4.76 o
   8  -1   8       60.77       61.58      3.29 o
  -8   0   8      185.52      202.84     10.08 o
  -7   0   8        5.14        5.03      1.04 o
  -6   0   8      170.16      175.10      3.74 o
  -5   0   8        0.52       -0.14      0.67 o
  -4   0   8      361.50      339.69      5.30 o
  -3   0   8       24.40       22.75      1.02 o
  -2   0   8      252.05      237.77      3.92 o
  -1   0   8      332.58      324.93      4.99 o
   0   0   8      689.92      649.09      9.79 o
   1   0   8      187.79      188.28      3.69 o
   2   0   8       66.31       60.99      1.92 o
   3   0   8       15.88       15.98      1.40 o
   4   0   8       21.92       21.79      1.41 o
   5   0   8      137.45      146.39      5.23 o
   6   0   8      604.44      585.87     13.31 o
   7   0   8      132.12      144.92      5.02 o
  -8   1   8        0.38        0.21      0.86 o
  -7   1   8        0.47       -0.28      0.88 o
  -6   1   8       12.52       13.04      1.11 o
  -5   1   8      147.24      149.88      3.57 o
  -4   1   8       10.02        9.84      0.96 o
  -3   1   8       27.13       25.18      1.57 o
  -2   1   8      563.91      554.29      8.57 o
  -1   1   8      808.37      773.44     11.52 o
   0   1   8      225.60      205.63      3.87 o
   1   1   8      130.75      127.16      2.87 o
   2   1   8       38.46       35.64      1.62 o
   3   1   8        4.64        5.03      1.40 o
   4   1   8      382.51      386.14     10.14 o
   5   1   8      168.59      175.02      8.29 o
   6   1   8       31.35       30.90      4.26 o
   7   1   8       74.33       69.56      4.78 o
  -8   2   8      115.06      124.27      4.20 o
  -7   2   8      124.05      131.96      3.32 o
  -6   2   8       68.95       72.89      2.31 o
  -5   2   8      188.72      181.15      3.69 o
  -4   2   8      343.94      335.61      6.55 o
  -3   2   8      349.88      329.40      5.54 o
  -2   2   8       35.40       26.38      1.44 o
  -1   2   8      192.27      194.65      3.72 o
   0   2   8      273.71      283.73      4.98 o
   1   2   8      960.03      917.37     13.56 o
   2   2   8     1296.88     1285.80     18.65 o
   3   2   8      957.82      939.64     21.27 o
   4   2   8       56.51       57.53      5.97 o
   5   2   8       88.71       85.09      4.00 o
   6   2   8        0.66        0.45      2.39 o
  -8   3   8       42.46       41.69      4.11 o
  -7   3   8      248.45      264.97     11.71 o
  -6   3   8      125.28      121.40      2.81 o
  -5   3   8      200.44      194.22      4.89 o
  -4   3   8       90.16       85.61      2.52 o
  -3   3   8       38.99       34.60      1.45 o
  -2   3   8       18.72       10.22      0.94 o
  -1   3   8      218.66      194.41      3.72 o
   0   3   8      112.63      110.65      2.64 o
   1   3   8      231.56      219.68      4.18 o
   2   3   8       58.80       57.88      3.58 o
   3   3   8      186.91      180.97      8.66 o
   4   3   8      127.04      113.63      6.87 o
   5   3   8       56.64       65.10      5.52 o
   6   3   8        2.40        1.64      2.54 o
  -8   4   8       55.96       62.44      3.59 o
  -7   4   8      106.32      109.78      3.76 o
  -6   4   8      198.44      196.53      6.12 o
  -5   4   8      271.44      245.13      5.13 o
  -4   4   8      120.42      138.17      3.67 o
  -3   4   8       77.67       81.91      3.41 o
  -2   4   8      319.18      317.89      6.15 o
  -1   4   8       64.16       64.64      2.20 o
   0   4   8      218.46      206.74      4.55 o
   1   4   8       21.09       19.57      1.54 o
   2   4   8      102.55      100.20      3.12 o
   3   4   8      138.77      130.05      7.32 o
   4   4   8       35.07       30.16      4.18 o
   5   4   8       52.38       53.90      5.52 o
  -8   5   8      175.10      169.50      9.56 o
  -7   5   8      246.57      239.65     10.45 o
  -6   5   8       38.49       42.76      1.77 o
  -5   5   8      129.41      107.66      3.28 o
  -4   5   8      118.15      106.33      5.90 o
  -3   5   8      114.11      113.76      4.85 o
  -2   5   8       97.92       86.20      4.46 o
  -1   5   8      303.57      294.58      5.91 o
   0   5   8      120.69      117.08      4.54 o
   1   5   8        1.94        3.30      2.31 o
   2   5   8       19.00       20.54      2.19 o
   3   5   8        0.68        2.24      2.69 o
   4   5   8       51.30       39.27      4.78 o
  -7   6   8       15.17       21.05      3.58 o
  -6   6   8      125.02      121.24      6.87 o
  -5   6   8       54.57       51.24      3.66 o
  -4   6   8       23.79       20.33      1.67 o
  -3   6   8       99.73       97.66      3.51 o
  -2   6   8      132.80      134.84      4.27 o
  -1   6   8       47.61       41.48      2.48 o
   0   6   8        4.00        3.17      1.46 o
   1   6   8       15.40       19.19      2.08 o
   2   6   8       13.15       16.81      2.15 o
   3   6   8       43.86       39.87      4.93 o
  -7   7   8       37.84       37.48      4.63 o
  -6   7   8       11.48       14.93      3.14 o
  -5   7   8       87.02       90.09      3.66 o
  -4   7   8      122.26      127.12      4.03 o
  -3   7   8      391.44      375.18      8.93 o
  -2   7   8       44.84       39.27      3.81 o
  -1   7   8       58.92       65.58      3.23 o
   0   7   8       39.45       37.57      2.76 o
   1   7   8       21.52       15.08      2.10 o
   2   7   8       53.00       54.65      6.35 o
  -5   8   8       37.63       38.98      2.12 o
  -4   8   8       14.67        9.71      1.54 o
  -3   8   8       99.88      104.37      3.86 o
  -2   8   8      211.80      194.96      5.81 o
  -1   8   8        0.65        0.81      1.49 o
   0   8   8       17.84       18.93      2.21 o
   1 -11   9      241.09      235.50      7.16 o
   2 -11   9       81.37       87.12      4.06 o
   3 -11   9       73.58       74.20      4.78 o
  -2 -10   9        9.29        6.04      1.72 o
  -1 -10   9      160.36      159.76      6.57 o
   0 -10   9       90.65       94.89      6.72 o
   1 -10   9       87.06       93.94      4.11 o
   2 -10   9       73.94       79.31      3.69 o
   3 -10   9       80.77       80.89      3.80 o
   4 -10   9      133.55      132.90      7.09 o
   5 -10   9       89.98       94.89      6.87 o
  -3  -9   9       33.10       41.81      4.63 o
  -2  -9   9       42.02       42.07      2.89 o
  -1  -9   9       66.21       71.75      3.48 o
   0  -9   9       57.70       59.33      2.63 o
   1  -9   9      268.67      275.04      9.25 o
   2  -9   9      281.16      282.77      6.51 o
   3  -9   9       26.85       26.49      2.42 o
   4  -9   9        8.96        8.77      1.68 o
   5  -9   9      203.87      197.08      4.82 o
   6  -9   9       26.94       28.37      1.97 o
  -4  -8   9        1.49        2.39      2.39 o
  -3  -8   9        4.26        5.91      1.61 o
  -2  -8   9       58.04       56.69      3.00 o
  -1  -8   9      129.19      134.39      3.92 o
   0  -8   9      404.74      417.93      8.58 o
   1  -8   9       73.57       79.39      2.91 o
   2  -8   9       26.48       26.51      1.87 o
   3  -8   9       69.45       71.10      2.35 o
   4  -8   9      141.89      143.55      3.29 o
   5  -8   9       74.28       76.44      3.41 o
   6  -8   9      134.96      138.17      3.88 o
   7  -8   9       18.66       18.80      1.69 o
  -5  -7   9       12.74       11.00      1.97 o
  -4  -7   9      117.28      119.26     16.57 o
  -3  -7   9       13.28       19.17      1.69 o
  -2  -7   9      315.96      306.57      6.72 o
  -1  -7   9      453.33      463.08      7.74 o
   0  -7   9       35.51       34.10      1.71 o
   1  -7   9        8.57        7.34      0.87 o
   2  -7   9       32.19       34.29      1.47 o
   3  -7   9       38.01       37.36      1.56 o
   4  -7   9      183.25      188.22      3.87 o
   5  -7   9      487.04      486.87      8.28 o
   6  -7   9      106.52      120.53      3.50 o
   7  -7   9       49.38       54.24      2.49 o
  -6  -6   9       10.75       13.17      1.68 o
  -5  -6   9       13.36       16.68      1.48 o
  -4  -6   9       35.73       31.25      2.04 o
  -3  -6   9      384.57      350.68      6.20 o
  -2  -6   9       31.52       34.42      1.71 o
  -1  -6   9       45.48       51.28      2.78 o
   0  -6   9       25.70       27.18      1.50 o
   1  -6   9       20.40       21.65      1.23 o
   2  -6   9        9.59       10.42      0.95 o
   3  -6   9        4.05        2.59      0.96 o
   4  -6   9       54.30       56.10      1.77 o
   5  -6   9       44.00       47.59      2.24 o
   6  -6   9      290.54      286.98      6.08 o
   7  -6   9       25.47       28.85      3.81 o
  -6  -5   9       10.43       12.09      1.97 o
  -5  -5   9       84.91       80.19      3.24 o
  -4  -5   9      113.18      116.45      2.58 o
  -3  -5   9      105.50      111.88      2.34 o
  -2  -5   9       63.53       68.35      1.74 o
  -1  -5   9      159.21      165.61      2.82 o
   0  -5   9       61.14       64.28      1.81 o
   1  -5   9       18.04       18.70      1.11 o
   2  -5   9        2.76        2.58      0.74 o
   3  -5   9      419.56      410.29      6.16 o
   4  -5   9      301.82      304.03      5.52 o
   5  -5   9       19.36       19.52      1.57 o
   6  -5   9        0.55       -0.29      0.94 o
   7  -5   9        0.79        3.52      1.43 o
  -7  -4   9        1.43        0.07      1.14 o
  -6  -4   9       86.19       82.76      2.96 o
  -5  -4   9       22.99       22.09      1.73 o
  -4  -4   9       50.61       51.43      1.72 o
  -3  -4   9       58.66       57.12      1.78 o
  -2  -4   9        0.73        0.37      0.61 o
  -1  -4   9       12.75       12.28      0.95 o
   0  -4   9       32.27       34.04      1.24 o
   1  -4   9      138.14      145.98      2.87 o
   2  -4   9      447.76      470.29      6.22 o
   3  -4   9       75.77       75.31      1.97 o
   4  -4   9       58.81       59.62      2.01 o
   5  -4   9       68.30       68.79      2.49 o
   6  -4   9       86.98       94.18      2.98 o
   7  -4   9       58.60       68.56      3.26 o
  -7  -3   9        0.38        0.24      1.14 o
  -6  -3   9        6.27        5.57      1.20 o
  -5  -3   9        3.20        3.57      0.94 o
  -4  -3   9       35.13       37.68      1.59 o
  -3  -3   9      501.30      491.12      7.19 o
  -2  -3   9       40.27       41.95      1.77 o
  -1  -3   9       26.19       26.63      1.28 o
   0  -3   9      976.24      968.41     12.73 o
   1  -3   9        4.18        2.62      0.86 o
   2  -3   9      266.55      263.29      4.80 o
   3  -3   9        7.45        7.92      0.89 o
   4  -3   9      193.66      188.48      3.85 o
   5  -3   9      104.83      105.37      3.06 o
   6  -3   9       53.33       52.36      2.78 o
   7  -3   9       69.34       68.21      6.20 o
  -7  -2   9       70.87       82.37      2.96 o
  -6  -2   9      115.09      118.88      3.45 o
  -5  -2   9       22.39       19.67      1.37 o
  -4  -2   9        5.02        5.64      0.85 o
  -3  -2   9      134.50      126.30      2.43 o
  -2  -2   9     1264.02     1244.03     16.00 o
  -1  -2   9      440.59      448.47      6.52 o
   0  -2   9      469.50      465.90      8.09 o
   1  -2   9      267.66      265.10      4.68 o
   2  -2   9       60.56       57.21      2.44 o
   3  -2   9      448.07      444.80      6.56 o
   4  -2   9      273.50      277.98      5.17 o
   5  -2   9       70.85       78.99      2.71 o
   6  -2   9        0.60        1.46      1.22 o
   7  -2   9      136.69      149.67      7.02 o
  -8  -1   9      215.42      240.45     10.62 o
  -7  -1   9       31.19       29.81      1.93 o
  -6  -1   9       13.85       11.63      1.34 o
  -5  -1   9       13.52       10.09      1.12 o
  -4  -1   9       53.10       55.73      1.94 o
  -3  -1   9      472.54      464.35      6.82 o
  -2  -1   9       41.67       40.44      1.83 o
  -1  -1   9       67.65       66.21      1.98 o
   0  -1   9        3.26        1.94      0.77 o
   1  -1   9      341.19      349.36      6.03 o
   2  -1   9      150.11      141.74      2.84 o
   3  -1   9      171.35      173.70      3.78 o
   4  -1   9       85.72       87.88      2.53 o
   5  -1   9      305.00      293.22      6.17 o
   6  -1   9      147.54      133.44      5.97 o
   7  -1   9       77.72       85.32      3.87 o
  -8   0   9       19.06       19.08      2.08 o
  -7   0   9      100.14      103.39      3.17 o
  -6   0   9      254.75      243.05      5.34 o
  -5   0   9      672.31      656.83     10.52 o
  -4   0   9      358.70      349.13      6.14 o
  -3   0   9      318.62      315.77      5.52 o
  -2   0   9      156.27      152.74      3.27 o
  -1   0   9      113.34      109.28      2.64 o
   0   0   9       49.41       42.88      1.67 o
   1   0   9      312.96      314.19      6.14 o
   2   0   9      100.24      100.57      2.60 o
   3   0   9      447.07      432.61      8.67 o
   4   0   9      258.60      272.77      6.21 o
   5   0   9      623.66      647.87     22.10 o
   6   0   9        8.79        9.85      2.69 o
   7   0   9       27.33       33.65      3.58 o
  -8   1   9       26.98       23.99      1.67 o
  -7   1   9        0.40        0.87      0.90 o
  -6   1   9       84.11       88.02      3.61 o
  -5   1   9      493.03      496.14     10.97 o
  -4   1   9      190.83      194.22      4.48 o
  -3   1   9       26.62       29.10      1.46 o
  -2   1   9       74.06       68.98      2.03 o
  -1   1   9      157.12      165.73      3.45 o
   0   1   9       12.54        9.00      1.01 o
   1   1   9      237.09      234.12      4.47 o
   2   1   9       54.44       56.00      2.01 o
   3   1   9      182.71      183.40      5.61 o
   4   1   9        0.86        0.86      1.14 o
   5   1   9      137.23      150.81      7.91 o
   6   1   9      152.40      146.63      8.21 o
  -8   2   9        2.76        3.71      0.95 o
  -7   2   9      109.35      116.31      4.93 o
  -6   2   9      137.45      147.31      3.66 o
  -5   2   9      109.47      104.41      2.71 o
  -4   2   9      387.36      395.25      7.71 o
  -3   2   9      222.41      208.88      4.06 o
  -2   2   9       81.12       61.01      1.93 o
  -1   2   9        1.17        0.51      0.76 o
   0   2   9      137.81      118.97      2.83 o
   1   2   9      353.81      355.32      6.16 o
   2   2   9     1121.27     1116.60     16.55 o
   3   2   9      165.83      159.13      4.32 o
   4   2   9       14.91       14.18      3.14 o
   5   2   9        0.51        1.05      2.39 o
   6   2   9       33.31       29.86      4.33 o
  -8   3   9       88.39       90.28      4.49 o
  -7   3   9       16.83       17.35      2.19 o
  -6   3   9       60.93       58.07      2.63 o
  -5   3   9      338.61      345.18      8.82 o
  -4   3   9        8.23       11.48      1.25 o
  -3   3   9        9.03        4.10      0.91 o
  -2   3   9      137.55      115.41      2.75 o
  -1   3   9      189.53      186.63      3.77 o
   0   3   9      404.29      388.83      6.99 o
   1   3   9       17.65       14.43      1.45 o
   2   3   9        5.64        5.13      1.24 o
   3   3   9       37.54       33.13      2.76 o
   4   3   9        5.00        2.54      2.69 o
   5   3   9       66.29       71.37      5.82 o
  -7   4   9       43.90       51.51      5.08 o
  -6   4   9       12.31       10.12      1.20 o
  -5   4   9        0.50        1.14      1.27 o
  -4   4   9       34.49       34.87      2.15 o
  -3   4   9       81.34       83.00      2.64 o
  -2   4   9       85.76       89.95      4.84 o
  -1   4   9      143.14      132.88      3.52 o
   0   4   9      117.22      115.79      3.29 o
   1   4   9        7.94        7.50      1.61 o
   2   4   9        3.82        2.19      1.35 o
   3   4   9        4.39        3.84      1.65 o
   4   4   9        0.84        1.34      2.39 o
  -7   5   9      311.64      325.35     13.44 o
  -6   5   9       31.71       36.92      2.02 o
  -5   5   9       96.89      101.24     10.60 o
  -4   5   9        0.79        0.18      1.12 o
  -3   5   9       44.59       46.87      3.49 o
  -2   5   9      354.02      340.77     11.20 o
  -1   5   9      479.85      455.54     10.68 o
   0   5   9      190.44      180.11      5.49 o
   1   5   9      174.40      166.87      5.41 o
   2   5   9       32.57       33.75      2.80 o
   3   5   9       42.13       40.91      5.08 o
  -6   6   9      113.10      110.24      5.00 o
  -5   6   9       32.97       37.02      2.11 o
  -4   6   9        3.54        2.63      1.64 o
  -3   6   9       14.29       12.94      1.65 o
  -2   6   9        1.02        0.24      1.24 o
  -1   6   9       98.85       91.95      3.77 o
   0   6   9      273.66      270.13      9.03 o
   1   6   9        4.42        4.26      1.94 o
   2   6   9        5.20        1.72      2.09 o
  -5   7   9        5.70        4.32      1.17 o
  -4   7   9       78.54       76.55      3.66 o
  -3   7   9       83.23       73.89      3.23 o
  -2   7   9      370.08      383.10      9.51 o
  -1   7   9       16.46       17.80      2.10 o
   0   7   9       37.90       39.69      2.98 o
   0 -10  10       32.74       39.51      6.94 o
   1 -10  10       24.64       29.13      2.64 o
   2 -10  10       24.51       26.51      2.64 o
   3 -10  10        2.52        1.45      1.72 o
   4 -10  10       31.78       38.61      3.28 o
  -2  -9  10      127.40      124.43      5.67 o
  -1  -9  10       80.08       82.13      3.74 o
   0  -9  10      134.06      140.78      6.42 o
   1  -9  10      112.39      117.05      4.54 o
   2  -9  10       27.69       31.28      4.48 o
   3  -9  10       22.57       27.06      2.84 o
   4  -9  10       18.58       16.19      1.65 o
   5  -9  10        0.39        0.57      1.10 o
  -3  -8  10       10.75       14.19      1.95 o
  -2  -8  10       29.11       32.60      2.59 o
  -1  -8  10      184.61      175.43      5.58 o
   0  -8  10        0.80       -0.05      1.32 o
   1  -8  10       30.37       33.00      3.88 o
   2  -8  10       21.33       24.59      1.77 o
   3  -8  10       16.05       16.94      1.55 o
   4  -8  10        1.44        1.80      1.10 o
   5  -8  10       54.52       55.06      3.04 o
   6  -8  10       21.79       21.44      2.30 o
  -4  -7  10       68.23       74.51      4.93 o
  -3  -7  10       20.50       17.62      2.84 o
  -2  -7  10       16.52       19.14      2.06 o
  -1  -7  10       92.93      107.05      3.87 o
   0  -7  10      139.15      141.69      3.76 o
   1  -7  10        0.71        0.49      0.96 o
   2  -7  10       35.93       33.67      1.71 o
   3  -7  10       21.91       24.41      1.55 o
   4  -7  10      122.73      127.07      3.17 o
   5  -7  10      258.03      255.94      7.04 o
   6  -7  10       53.75       50.57      2.41 o
  -5  -6  10        2.52        2.24      2.09 o
  -4  -6  10       16.92       20.90      2.99 o
  -3  -6  10        6.44        4.03      1.48 o
  -2  -6  10       23.04       19.40      2.06 o
  -1  -6  10        0.52        0.97      1.22 o
   0  -6  10      202.72      189.02      4.02 o
   1  -6  10      144.54      153.48      3.54 o
   2  -6  10      175.12      171.15      3.34 o
   3  -6  10      133.57      141.67      3.85 o
   4  -6  10       16.55       16.15      1.58 o
   5  -6  10       13.18       14.66      1.53 o
   6  -6  10      104.13      108.61      3.39 o
  -6  -5  10       45.23       56.89      4.33 o
  -5  -5  10        7.74       10.34      1.43 o
  -4  -5  10       55.10       56.36      2.95 o
  -3  -5  10        7.36        6.17      1.09 o
  -2  -5  10        5.54        6.49      1.16 o
  -1  -5  10       51.25       53.21      2.31 o
   0  -5  10       56.40       55.82      2.40 o
   1  -5  10      143.94      145.55      3.98 o
   2  -5  10      380.22      390.70      7.94 o
   3  -5  10      147.25      137.98      4.83 o
   4  -5  10      201.60      199.71      4.10 o
   5  -5  10        3.28        5.80      1.23 o
   6  -5  10       74.88       73.32      2.81 o
   7  -5  10       31.97       33.26      2.72 o
  -6  -4  10      257.75      263.72      6.12 o
  -5  -4  10      218.80      231.66      5.44 o
  -4  -4  10      294.86      295.84      5.46 o
  -3  -4  10       62.93       56.86      2.04 o
  -2  -4  10        0.49        0.64      0.75 o
  -1  -4  10       30.86       31.64      1.66 o
   0  -4  10      546.28      542.07      8.62 o
   1  -4  10      256.77      264.24      7.38 o
   2  -4  10       55.99       54.53      2.47 o
   3  -4  10      237.25      245.04      4.75 o
   4  -4  10      100.97      102.62      3.17 o
   5  -4  10      298.38      309.08      7.70 o
   6  -4  10      132.92      149.10      4.80 o
   7  -4  10      132.43      156.18      7.02 o
  -6  -3  10       27.63       37.30      2.19 o
  -5  -3  10       13.71       15.98      1.77 o
  -4  -3  10        1.65        1.38      1.09 o
  -3  -3  10      610.41      601.23      8.66 o
  -2  -3  10      562.29      571.35      8.14 o
  -1  -3  10      762.88      771.92     10.53 o
   0  -3  10       41.15       37.65      1.58 o
   1  -3  10        2.07        2.33      0.79 o
   2  -3  10       22.40       26.76      1.90 o
   3  -3  10      113.27      112.84      3.49 o
   4  -3  10       82.75       84.59      2.84 o
   5  -3  10      144.34      156.30      4.90 o
   6  -3  10      128.49      124.38      5.97 o
  -7  -2  10       31.31       36.79      2.73 o
  -6  -2  10       19.20       21.06      1.75 o
  -5  -2  10      184.50      177.61      3.88 o
  -4  -2  10      106.18      105.58      2.76 o
  -3  -2  10      659.63      648.81      9.08 o
  -2  -2  10      316.49      326.37      5.17 o
  -1  -2  10      191.25      194.14      3.88 o
   0  -2  10      291.14      303.19      4.90 o
   1  -2  10       47.83       48.68      1.72 o
   2  -2  10        1.11        1.05      0.95 o
   3  -2  10      125.22      125.41      3.22 o
   4  -2  10      404.85      424.19     14.71 o
   5  -2  10      111.94      107.81      3.36 o
   6  -2  10       15.03       21.86      2.29 o
  -7  -1  10       47.07       46.16      2.39 o
  -6  -1  10       66.81       62.94      2.52 o
  -5  -1  10        4.31        2.60      1.05 o
  -4  -1  10       39.17       38.89      2.37 o
  -3  -1  10      109.82      108.94      2.78 o
  -2  -1  10      349.88      362.88      6.28 o
  -1  -1  10       66.45       66.96      2.13 o
   0  -1  10        1.45        1.70      0.82 o
   1  -1  10        0.83        1.38      0.86 o
   2  -1  10       39.96       43.29      2.11 o
   3  -1  10       54.41       53.34      2.46 o
   4  -1  10       98.36      104.04      4.70 o
   5  -1  10      134.32      144.98      7.76 o
   6  -1  10        0.85        0.75      2.24 o
  -7   0  10        0.54       -0.47      0.97 o
  -6   0  10       10.80       10.92      1.35 o
  -5   0  10       92.82       92.11      2.94 o
  -4   0  10      115.58      114.22      3.33 o
  -3   0  10       85.97       77.90      2.32 o
  -2   0  10      107.04      103.90      2.70 o
  -1   0  10        8.16        7.44      0.99 o
   0   0  10        4.00        3.62      0.95 o
   1   0  10       72.23       75.12      2.33 o
   2   0  10      299.61      301.31      6.73 o
   3   0  10      111.07      111.90      3.12 o
   4   0  10       91.13       86.41      3.95 o
   5   0  10      135.58      147.22      8.06 o
   6   0  10       19.79       21.05      3.88 o
  -7   1  10        4.78        4.90      1.80 o
  -6   1  10      105.68      107.55      7.40 o
  -5   1  10       89.88       91.92      3.37 o
  -4   1  10       30.36       29.10      2.00 o
  -3   1  10       12.95        9.85      1.08 o
  -2   1  10        5.75        2.91      0.85 o
  -1   1  10       20.74       23.73      1.43 o
   0   1  10      513.32      495.99     10.37 o
   1   1  10      616.11      609.60      9.76 o
   2   1  10      201.01      198.77      4.21 o
   3   1  10        4.76        1.02      1.20 o
   4   1  10        5.81        2.64      4.48 o
   5   1  10       26.20       24.04      3.88 o
  -7   2  10       22.18       22.46      1.81 o
  -6   2  10        1.13        0.61      0.98 o
  -5   2  10       92.90       99.18      3.51 o
  -4   2  10       31.44       33.97      1.95 o
  -3   2  10        1.41        0.69      0.78 o
  -2   2  10        7.34        6.92      1.54 o
  -1   2  10       16.68       13.61      1.18 o
   0   2  10       43.60       44.21      2.76 o
   1   2  10      249.72      243.05      6.51 o
   2   2  10      490.00      481.32     10.75 o
   3   2  10      146.97      140.65      7.91 o
   4   2  10        6.51        3.73      2.69 o
   5   2  10        0.89       -1.05      2.39 o
  -7   3  10       61.49       66.30      5.38 o
  -6   3  10      252.08      272.56      6.90 o
  -5   3  10      349.87      355.68      7.29 o
  -4   3  10      140.84      147.03      3.86 o
  -3   3  10       83.21       73.41      2.50 o
  -2   3  10        2.11        2.98      0.98 o
  -1   3  10       51.05       51.22      2.25 o
   0   3  10      419.73      410.24      8.03 o
   1   3  10       70.95       66.60      2.62 o
   2   3  10      110.30      104.86      3.41 o
   3   3  10      117.26      114.97      7.02 o
   4   3  10      129.86      125.27      7.61 o
  -6   4  10        4.68        6.37      1.29 o
  -5   4  10       41.61       46.41      2.44 o
  -4   4  10      231.06      213.54      7.17 o
  -3   4  10       74.44       77.49      2.65 o
  -2   4  10      321.50      313.49      8.78 o
  -1   4  10      104.09       99.17      3.13 o
   0   4  10        2.98        3.18      1.17 o
   1   4  10        1.46       -0.67      1.08 o
   2   4  10       53.48       56.33      4.93 o
   3   4  10       46.61       41.66      4.93 o
  -6   5  10       98.69      101.78      3.46 o
  -5   5  10       13.05       16.32      2.24 o
  -4   5  10      109.39      102.78      3.67 o
  -3   5  10       47.45       45.65      2.71 o
  -2   5  10      145.65      138.72      4.78 o
  -1   5  10      188.67      173.15      6.94 o
   0   5  10      340.43      326.16      8.53 o
   1   5  10       78.42       74.98      5.97 o
   2   5  10       22.28       24.52      2.65 o
  -4   6  10       24.62       20.83      1.96 o
  -3   6  10      125.76      118.64      4.85 o
  -2   6  10       80.39       84.16      3.67 o
  -1   6  10      432.90      422.62     10.40 o
   0   6  10       49.54       43.29      3.15 o
   0  -9  11        0.49        1.05      2.24 o
   1  -9  11        4.89        6.57      2.17 o
   2  -9  11      113.25      117.61      4.65 o
   3  -9  11      113.52      119.11      8.36 o
  -2  -8  11       64.33       66.59      4.93 o
  -1  -8  11       18.05       14.93      2.99 o
   0  -8  11        0.51        0.60      2.09 o
   1  -8  11       40.18       44.94      4.33 o
   2  -8  11      145.48      156.33      7.61 o
   3  -8  11       59.05       72.33      3.54 o
   4  -8  11      155.07      152.17      4.27 o
  -3  -7  11       14.81       14.48      2.99 o
  -2  -7  11       12.27        8.96      2.69 o
  -1  -7  11      138.71      138.70      5.90 o
   0  -7  11      117.13      124.36      4.48 o
   1  -7  11       29.51       30.97      5.15 o
   2  -7  11        8.17       10.93      1.85 o
   3  -7  11        0.93       -0.30      2.09 o
   4  -7  11       89.90       92.54      5.60 o
   5  -7  11      162.55      161.20     10.08 o
  -4  -6  11       47.27       48.68      4.33 o
  -3  -6  11       73.13       78.29      3.54 o
  -2  -6  11       96.50       99.44      5.82 o
  -1  -6  11      125.70      127.35      4.54 o
   0  -6  11      227.89      226.36      9.18 o
   1  -6  11      271.66      290.53      7.71 o
   2  -6  11      614.85      637.02     14.20 o
   3  -6  11      157.36      167.08      7.76 o
   4  -6  11      236.75      241.05      6.69 o
   5  -6  11        5.73        7.77      1.94 o
  -5  -5  11       30.42       36.25      2.30 o
  -4  -5  11       13.95       17.88      1.77 o
  -3  -5  11       27.83       26.89      2.32 o
  -2  -5  11        0.40        2.09      1.12 o
  -1  -5  11      207.38      210.36      4.94 o
   0  -5  11      362.93      358.26      8.92 o
   1  -5  11      753.07      784.81     25.91 o
   2  -5  11      109.66      111.84      4.28 o
   3  -5  11        0.97        0.30      2.09 o
   4  -5  11        1.28       -1.05      2.09 o
   5  -5  11       45.87       55.47      7.69 o
   6  -5  11      103.04      110.49      6.12 o
  -5  -4  11       62.92       67.48      3.62 o
  -4  -4  11       44.49       29.64      1.78 o
  -3  -4  11      141.58      142.45      3.89 o
  -2  -4  11        4.48        7.38      1.14 o
  -1  -4  11      512.88      509.48      9.39 o
   0  -4  11       29.86       33.55      2.59 o
   1  -4  11        1.62       -1.14      1.25 o
   2  -4  11      182.05      184.92      5.75 o
   3  -4  11       47.24       49.87      4.63 o
   4  -4  11      164.36      162.60      7.61 o
   5  -4  11       20.72       18.76      2.69 o
   6  -4  11      118.38      132.14      6.57 o
  -6  -3  11        2.87        2.17      1.27 o
  -5  -3  11       11.71        8.95      1.27 o
  -4  -3  11        0.64        0.24      1.25 o
  -3  -3  11      159.65      150.08      3.99 o
  -2  -3  11      276.85      287.12      5.33 o
  -1  -3  11        0.52       -0.85      0.87 o
   0  -3  11       98.48      103.54      4.08 o
   1  -3  11       13.65       12.58      2.00 o
   2  -3  11       14.12       19.21      2.69 o
   3  -3  11       21.28       25.38      3.58 o
   4  -3  11       78.46       74.36      5.08 o
   5  -3  11       26.98       27.32      3.58 o
  -6  -2  11        6.91       13.29      1.69 o
  -5  -2  11        9.42       10.22      1.31 o
  -4  -2  11       15.21       12.78      1.48 o
  -3  -2  11       21.45       19.67      1.69 o
  -2  -2  11       22.77       24.53      1.56 o
  -1  -2  11        1.68        1.74      0.83 o
   0  -2  11       29.19       31.00      1.54 o
   1  -2  11        1.72        1.00      1.01 o
   2  -2  11        2.54        2.23      1.26 o
   3  -2  11      124.67      125.49      9.03 o
   4  -2  11      599.88      604.14     14.17 o
   5  -2  11       81.78       86.75      5.97 o
  -6  -1  11       42.86       46.88      2.48 o
  -5  -1  11       27.22       28.73      2.01 o
  -4  -1  11       65.26       71.12      6.05 o
  -3  -1  11       48.92       48.18      2.72 o
  -2  -1  11       83.44       87.07      2.57 o
  -1  -1  11       24.10       28.14      1.66 o
   0  -1  11        2.51        2.35      1.58 o
   1  -1  11        6.26        8.02      1.06 o
   2  -1  11      275.70      267.41      7.91 o
   3  -1  11      208.35      207.58      6.48 o
   4  -1  11      124.02      127.22      7.24 o
   5  -1  11       43.67       47.18      5.08 o
  -6   0  11       42.50       36.34      2.15 o
  -5   0  11       17.38       16.37      1.79 o
  -4   0  11        2.92        2.26      1.25 o
  -3   0  11      246.35      252.46      6.78 o
  -2   0  11      189.88      193.26      4.12 o
  -1   0  11        1.62        1.66      0.90 o
   0   0  11       39.87       39.18      1.96 o
   1   0  11      103.31       98.32      2.83 o
   2   0  11       16.16       18.22      3.28 o
   3   0  11       73.41       71.23      4.03 o
   4   0  11        1.13       -1.69      1.69 o
   5   0  11      282.46      303.55     13.14 o
  -6   1  11        3.57        1.62      1.49 o
  -5   1  11      186.51      193.37      5.67 o
  -4   1  11      362.11      377.65      9.18 o
  -3   1  11        4.72        7.66      1.72 o
  -2   1  11      107.49      117.51      3.04 o
  -1   1  11      378.21      353.03      6.82 o
   0   1  11      207.65      211.43      6.79 o
   1   1  11      464.51      470.53     10.06 o
   2   1  11       98.64       98.10      6.27 o
   3   1  11       29.03       31.51      4.18 o
   4   1  11       67.99       60.92      5.82 o
  -6   2  11      171.54      199.86      5.72 o
  -5   2  11       18.83       22.84      2.07 o
  -4   2  11       68.66       70.76      3.08 o
  -3   2  11      153.17      154.21      7.17 o
  -2   2  11      151.02      142.97      3.95 o
  -1   2  11       51.87       57.43      2.13 o
   0   2  11        4.96        4.86      2.17 o
   1   2  11      102.40      103.63      4.16 o
   2   2  11      227.65      222.03     10.30 o
   3   2  11       65.82       70.77      5.97 o
  -5   3  11      239.36      235.64      7.61 o
  -4   3  11      100.60       89.80      4.63 o
  -3   3  11      152.03      157.30      5.02 o
  -2   3  11       13.22       14.33      1.79 o
  -1   3  11       70.79       71.90      3.30 o
   0   3  11       67.04       64.65      3.30 o
   1   3  11       53.30       55.41      3.29 o
   2   3  11      251.42      244.28     11.35 o
  -5   4  11       87.49       92.60      4.18 o
  -4   4  11      118.31      119.99      7.09 o
  -3   4  11       23.40       17.25      1.96 o
  -2   4  11       75.69       76.92      7.61 o
  -1   4  11      128.67      130.19      4.73 o
   0   4  11       91.85       91.11      4.02 o
   1   4  11      113.01      114.27      4.59 o
  -3   5  11       25.10       27.90      2.40 o
  -2   5  11        1.51        1.13      1.43 o
  -1   5  11       69.60       75.81      3.66 o
   1  -8  12      138.39      148.57      7.61 o
   2  -8  12      204.76      228.45      9.85 o
  -1  -7  12       22.04       20.16      3.43 o
   0  -7  12       76.51       73.01      5.38 o
   1  -7  12       76.42       79.88      5.67 o
   2  -7  12       77.10       72.87      5.23 o
   3  -7  12        0.90       -2.24      2.24 o
  -3  -6  12        1.01       -0.88      1.57 o
  -2  -6  12        4.70        9.11      2.84 o
  -1  -6  12       33.40       34.49      4.03 o
   0  -6  12       99.13       92.57      5.82 o
   1  -6  12      146.86      145.13      7.47 o
   2  -6  12       72.97       81.23      5.52 o
   3  -6  12        1.12        4.48      2.54 o
   4  -6  12       12.63       14.78      3.28 o
  -3  -5  12       21.65       17.96      3.21 o
  -2  -5  12       38.05       45.18      3.10 o
  -1  -5  12       13.70       13.14      3.14 o
   0  -5  12      103.48      101.09      5.97 o
   1  -5  12       14.69       12.39      2.84 o
   2  -5  12       49.61       53.60      4.78 o
   3  -5  12       13.27       10.30      2.99 o
   4  -5  12       11.63       13.59      3.14 o
  -4  -4  12      356.15      365.23      8.87 o
  -3  -4  12       83.74       81.79      3.21 o
  -2  -4  12        0.99       -0.36      1.46 o
  -1  -4  12        0.52       -1.15      1.43 o
   0  -4  12        5.24        6.87      2.69 o
   1  -4  12       20.11       19.26      3.43 o
   2  -4  12        2.24        1.94      2.24 o
   3  -4  12       27.54       27.03      3.88 o
   4  -4  12       48.44       46.14      4.63 o
  -4  -3  12       11.90       10.61      1.55 o
  -3  -3  12      139.57      137.53      3.94 o
  -2  -3  12      163.91      167.62      4.56 o
  -1  -3  12      275.83      274.88      6.86 o
   0  -3  12      116.20      116.09      5.38 o
   1  -3  12       17.80       22.53      2.42 o
   2  -3  12       45.07       44.20      4.48 o
   3  -3  12      164.77      174.40      8.21 o
   4  -3  12       64.05       65.55      5.08 o
  -5  -2  12        3.37        1.98      1.28 o
  -4  -2  12       41.39       40.01      2.37 o
  -3  -2  12       44.49       46.23      2.46 o
  -2  -2  12       18.61       19.16      1.76 o
  -1  -2  12       96.18      102.95      3.39 o
   0  -2  12      142.66      142.43      5.49 o
   1  -2  12       94.91      103.36      4.43 o
   2  -2  12       31.09       28.75      2.80 o
   3  -2  12       90.88       99.54      4.43 o
   4  -2  12       35.27       28.97      3.88 o
  -5  -1  12       39.45       38.76      2.45 o
  -4  -1  12        1.80        2.42      1.72 o
  -3  -1  12       75.38       76.02      4.18 o
  -2  -1  12      190.26      204.32      6.02 o
  -1  -1  12      113.54      117.87      4.36 o
   0  -1  12      222.18      230.81      5.49 o
   1  -1  12      257.84      252.71      7.49 o
   2  -1  12       69.27       73.26      3.90 o
   3  -1  12       40.27       39.86      3.27 o
   4  -1  12       94.85       95.07      4.46 o
  -5   0  12        6.28        7.74      3.14 o
  -4   0  12       41.32       51.02      3.01 o
  -3   0  12       55.38       56.16      3.01 o
  -2   0  12      163.85      153.28      5.05 o
  -1   0  12      188.49      189.15      5.84 o
   0   0  12      156.47      155.58      8.06 o
   1   0  12        0.72        0.35      1.40 o
   2   0  12        8.67       10.84      2.32 o
   3   0  12       32.16       37.02      3.25 o
  -5   1  12      173.47      181.79      5.67 o
  -4   1  12       25.51       20.91      2.12 o
  -3   1  12        8.47       10.94      1.79 o
  -2   1  12        3.31        2.11      1.43 o
  -1   1  12        2.40        3.00      1.51 o
   0   1  12       37.17       34.85      2.76 o
   1   1  12      394.30      384.59      9.88 o
   2   1  12       12.90        8.66      3.43 o
  -4   2  12       17.07       15.45      1.93 o
  -3   2  12       94.52       96.74      3.94 o
  -2   2  12       67.41       74.31      3.58 o
  -1   2  12       48.46       42.15      2.94 o
   0   2  12       37.04       34.64      2.83 o
   1   2  12        0.65        0.87      1.65 o
  -3   3  12       66.65       62.26      3.23 o
  -2   3  12        2.65        1.04      1.46 o
  -1   3  12        0.59       -0.45      1.57 o
   0   3  12        1.69        1.16      1.54 o
  -1  -5  13       20.52       22.25      3.73 o
   0  -5  13       27.23       25.98      4.03 o
   2  -5  13      201.91      205.75      9.41 o
  -2  -4  13       13.57       18.19      2.25 o
  -1  -4  13       11.65        5.82      2.84 o
   0  -4  13        2.51        1.94      2.84 o
   1  -4  13       38.56       48.83      4.93 o
   2  -4  13      102.69       97.20      6.42 o
  -3  -3  13       71.74       66.00      5.67 o
  -2  -3  13        8.70        8.00      1.59 o
  -1  -3  13      108.18      112.04      3.74 o
   0  -3  13      131.16      127.36      7.32 o
   1  -3  13       35.46       40.31      4.63 o
   2  -3  13      145.60      155.58      8.06 o
  -3  -2  13       54.42       54.28      3.15 o
  -2  -2  13       95.39      107.59      3.64 o
  -1  -2  13       22.46       20.75      1.97 o
   0  -2  13       34.11       34.74      5.90 o
   1  -2  13      102.10      107.71      4.75 o
   2  -2  13        8.32       10.26      2.32 o
  -3  -1  13      106.04      102.46      3.91 o
  -2  -1  13        2.28        1.83      1.54 o
  -1  -1  13       56.66       60.27      2.94 o
   0  -1  13       50.90       50.97      4.45 o
   1  -1  13       16.46        9.51      3.73 o
  -2   0  13      210.89      211.83      6.45 o
  -1   0  13      170.26      168.28      5.70 o
   0   0  13      215.42      231.99      9.63 o
   1   0  13       18.40       14.98      2.59 o
 
